# Supplementary material for: Differential secretome of pancreatic cancer cells in serum-containing conditioned medium reveals CCT8 as a new biomarker of pancreatic cancer invasion and metastasis
Source: Cancer Cell Int. 2019 Oct 11;19:262. doi: 10.1186/s12935-019-0980-1 (PMC6788113; doi:10.1186/s12935-019-0980-1)
Supplement: Supplementary file 1 — Additional file 1: Table S1. A complete list of all the proteins identified in this study. [file 12935_2019_980_MOESM1_ESM.xlsx]

## Sheet: info
Differential secretome of pancreatic cancer cells in serum-containing conditioned medium reveals CCT8 as a new biomarker of pancreatic cancer invasion and metastasis
Peng Liu1,Lingming Kong1, Haoyi Jin1, Yunhao Wu1, Xiaodong Tan1,* Bing Song1,2,*
1 1st Department of general surgery, Shengjing Hospital, China Medical University, Shenyang 110004, China
2 Cardiff Institute of Tissue Engineering and Repair, School of Dentistry, Cardiff University, Cardiff, CF14 4XY, UK.
* Corresponding Author: Xiaodong Tan, 1st Department of general surgey, Shengjing Hospital, China Medical University, Shenyang 110004, China. Phone: +86-24-9661531111, E-mail:tanxdcmu@163.com;
Bing Song, Cardiff Institute of Tissue Engineering and Repair, School of Dentistry, Cardiff University, Cardiff, CF14 4XY, UK. E-mail: songb@cardiff.ac.uk
Additional Table S1: Identified and quantified proteins in the Dimethyl labeling experiment by using Mascot search engine. Light corresponds to the PC-1.0 experiment, Medium corresponds to the PC-1 experiment, and Heavy corresponds to the 1640 experiment.
Explanation of the sheets in this file:
Sheet name
Exp.1-Exp.3		Identified and quantified proteins and peptides in the Dimethyl labeling experiment by using Mascot search engine.

## Sheet: Exp.1
Additional Table S1: Identified and quantified proteins in the Dimethyl labeling experiment. Light corresponds to the PC-1.0 experiment, Medium corresponds to the PC-1 experiment, and Heavy corresponds to the 1640 experiment.
Accession	Description	Sum(Coverage)	Sum(# Proteins)	Sum(# Unique Peptides)	Sum(# Peptides)	Sum(# PSMs)	A7: Light/Heavy	A7: Light/Heavy Count	A7: Light/Heavy Variability [%]	A7: Light/Medium	A7: Light/Medium Count	A7: Light/Medium Variability [%]	A7: Medium/Heavy	A7: Medium/Heavy Count	A7: Medium/Heavy Variability [%]	Area	# Peptides A(14,15,16)	# PSM A(14,15,16)	Coverage A(14,15,16)	Score A(14,15,16)	# AAs	MW [kDa]	calc. pI
G3GVD0	Actin, cytoplasmic 1 OS=Cricetulus griseus GN=I79_001666 PE=3 SV=1 - [G3GVD0_CRIGR]	0.3173	13	8	8	40	2.176	9	12.3	0.4	8	65	5.436	8	41.1	26730000	16	40	0.3173	551.83	375	41.7	5.48
P00760	Cationic trypsin OS=Bos taurus PE=1 SV=3 - [TRY1_BOVIN]	0.6423	1	14	14	370	1.079	43	26	0.945	41	30.3	1.014	43	18	3159000000	33	370	0.6423	7326.83	246	25.8	8.07
P02769	Serum albumin OS=Bos taurus GN=ALB PE=1 SV=4 - [ALBU_BOVIN]	0.8336	1	73	75	909	0.952	139	34.8	1.131	141	34.2	0.815	172	14.8	4748000000	184	909	0.8336	16367.1	607	69.2	6.18
Q28085	Complement factor H OS=Bos taurus GN=CFH PE=1 SV=3 - [CFAH_BOVIN]	0.479	1	44	44	182	0.666	47	29.7	0.679	50	26	0.953	52	11.2	170000000	88	182	0.479	3820.42	1236	140.3	6.81
Q29443	Serotransferrin OS=Bos taurus GN=TF PE=2 SV=1 - [TRFE_BOVIN]	0.8082	3	64	64	507	1.688	126	33	1.666	124	32.1	0.959	129	12.6	1045000000	164	507	0.8082	9866.43	704	77.7	7.08
P01045	Kininogen-2 OS=Bos taurus GN=KNG2 PE=1 SV=1 - [KNG2_BOVIN]	0.1729	2	2	9	40	0.957	2	1.4	1.118	2	9.4	0.831	2	8	76900000	19	40	0.1729	453.34	619	68.7	6.57
P34955	Alpha-1-antiproteinase OS=Bos taurus GN=SERPINA1 PE=1 SV=1 - [A1AT_BOVIN]	0.387	1	23	23	155	1.243	29	41.5	1.219	32	39.7	0.951	34	16.1	1264000000	54	155	0.387	2324.08	416	46.1	6.52
Q3SZV7	Hemopexin OS=Bos taurus GN=HPX PE=2 SV=1 - [HEMO_BOVIN]	0.3813	2	15	15	40	1.327	15	13.2	1.374	15	23.5	1.035	14	12	134400000	29	40	0.3813	505.89	459	52.2	7.8
P15497	Apolipoprotein A-I OS=Bos taurus GN=APOA1 PE=1 SV=3 - [APOA1_BOVIN]	0.7358	1	33	33	189	0.528	52	34.4	0.583	50	26.1	0.796	52	21.2	586000000	82	189	0.7358	3099.87	265	30.3	5.97
Q7SIH1	Alpha-2-macroglobulin OS=Bos taurus GN=A2M PE=1 SV=2 - [A2MG_BOVIN]	0.4384	5	51	51	215	1.303	61	22.3	1.196	61	26.7	1.022	61	16.7	238400000	116	215	0.4384	4781.24	1510	167.5	6.02
P00735	Prothrombin OS=Bos taurus GN=F2 PE=1 SV=2 - [THRB_BOVIN]	0.3376	2	18	18	56	1.405	17	41.3	1.603	18	45.1	0.946	17	29.8	46820000	34	56	0.3376	783.92	625	70.5	6.33
P17697	Clusterin OS=Bos taurus GN=CLU PE=1 SV=1 - [CLUS_BOVIN]	0.0273	1	1	1	5	1.154	1		0.889	1		1.26	1		10370000	3	5	0.0273	174.67	439	51.1	6.04
Q3SZ57	Alpha-fetoprotein OS=Bos taurus GN=AFP PE=2 SV=1 - [FETA_BOVIN]	0.0803	1	4	6	16	1.592	4	10.3	1.581	4	26.6	0.936	4	11.8	1111000000	9	16	0.0803	165.53	610	68.5	6.29
Q5XQN5	Keratin, type II cytoskeletal 5 OS=Bos taurus GN=KRT5 PE=1 SV=1 - [K2C5_BOVIN]	0.0666	14	1	4	30	1.609	1		0.923	1		1.692	1		20530000	11	30	0.0666	247.42	601	62.9	7.81
P06394	Keratin, type I cytoskeletal 10 OS=Bos taurus GN=KRT10 PE=3 SV=1 - [K1C10_BOVIN]	0.076	1	1	4	14	1.616	1		1.159	1		1.354	1		41740000	10	14	0.076	150.65	526	54.8	5.11
Q58D62	Fetuin-B OS=Bos taurus GN=FETUB PE=2 SV=1 - [FETUB_BOVIN]	0.3178	1	13	13	72	1.026	16	8.4	1.029	16	8	0.929	17	12.5	188500000	32	72	0.3178	1117.83	387	42.6	5.77
P07589	Fibronectin OS=Bos taurus GN=FN1 PE=1 SV=4 - [FINC_BOVIN]	0.1162	2	22	22	71	0.734	21	17.3	0.65	22	30.7	1.02	22	15	28930000	42	71	0.1162	1617.5	2478	272	5.5
Q148H7	Keratin, type II cytoskeletal 79 OS=Bos taurus GN=KRT79 PE=2 SV=1 - [K2C79_BOVIN]	0.0393	11	1	2	20	1.491	1		0.951	1		1.521	1		14830000	6	20	0.0393	137.45	535	57.7	7.46
P28800	Alpha-2-antiplasmin OS=Bos taurus GN=SERPINF2 PE=1 SV=2 - [A2AP_BOVIN]	0.1402	1	6	6	18	1.257	7	42.2	1.296	7	59.8	0.949	7	226.8	88820000	10	18	0.1402	436.2	492	54.7	5.72
P0CG53	Polyubiquitin-B OS=Bos taurus GN=UBB PE=1 SV=1 - [UBB_BOVIN]	0.6164	6	4	4	13	1.196	4	7.4	0.434	4	5.5	2.585	4	2.3	23790000	7	13	0.6164	217.03	305	34.3	7.47
P17690	Beta-2-glycoprotein 1 OS=Bos taurus GN=APOH PE=1 SV=4 - [APOH_BOVIN]	0.6029	1	20	20	198	0.851	43	32.3	0.697	40	37.7	1.167	42	13.6	1489000000	52	198	0.6029	2930.66	345	38.2	8.15
Q3SZR3	Alpha-1-acid glycoprotein OS=Bos taurus GN=ORM1 PE=2 SV=1 - [A1AG_BOVIN]	0.4653	2	11	11	76	0.807	16	36.5	1.086	16	58.7	0.834	20	44.7	339500000	27	76	0.4653	1667.34	202	23.2	5.87
Q2KJF1	Alpha-1B-glycoprotein OS=Bos taurus GN=A1BG PE=1 SV=1 - [A1BG_BOVIN]	0.328	1	13	13	65	1.322	15	11	1.44	16	17.6	0.89	17	12.9	135000000	27	65	0.328	1513.28	503	53.5	5.43
Q3MHN5	Vitamin D-binding protein OS=Bos taurus GN=GC PE=2 SV=1 - [VTDB_BOVIN]	0.384	2	19	19	87	1.117	20	22.1	0.822	20	23.6	1.372	20	16.6	124500000	47	87	0.384	1717.63	474	53.3	5.52
P41361	Antithrombin-III OS=Bos taurus GN=SERPINC1 PE=1 SV=2 - [ANT3_BOVIN]	0.3548	1	8	14	65	1.218	11	18.6	1.13	12	14.6	1.049	12	7.7	102100000	32	65	0.3548	1095.02	465	52.3	7.33
Q28107	Coagulation factor V OS=Bos taurus GN=F5 PE=1 SV=1 - [FA5_BOVIN]	0.062	2	11	11	26	0.89	11	44.4	1.208	11	64.7	0.715	11	11.4	17110000	19	26	0.062	552.7	2211	248.8	5.83
P02081	Hemoglobin fetal subunit beta OS=Bos taurus PE=1 SV=1 - [HBBF_BOVIN]	0.8276	2	11	14	67	0.798	17	23.2	0.832	17	45.9	1.022	18	30.6	178200000	32	67	0.8276	1378.95	145	15.8	7.03
P56652	Inter-alpha-trypsin inhibitor heavy chain H3 OS=Bos taurus GN=ITIH3 PE=1 SV=2 - [ITIH3_BOVIN]	0.1223	1	9	9	29	1.288	8	17.4	1.09	8	10.2	1.239	8	6.3	38250000	19	29	0.1223	324.85	891	99.5	5.9
Q32KY0	Apolipoprotein D OS=Bos taurus GN=APOD PE=2 SV=1 - [APOD_BOVIN]	0.2063	1	3	3	11	0.484	3	21.1	0.602	3	36.1	0.994	3	26.5	11140000	6	11	0.2063	120.41	189	21.4	4.84
Q28178	Thrombospondin-1 OS=Bos taurus GN=THBS1 PE=2 SV=2 - [TSP1_BOVIN]	0.1068	2	11	11	26	0.595	10	20.5	0.572	11	10.7	1	11	13.3	41450000	19	26	0.1068	595.69	1170	129.5	4.97
Q32PJ2	Apolipoprotein A-IV OS=Bos taurus GN=APOA4 PE=2 SV=1 - [APOA4_BOVIN]	0.4789	2	14	14	27	0.939	12	19.1	2.483	11	17	0.391	11	22.5	180800000	20	27	0.4789	442.32	380	43	5.4
P12763	Alpha-2-HS-glycoprotein OS=Bos taurus GN=AHSG PE=1 SV=2 - [FETUA_BOVIN]	0.4178	1	17	17	123	1.13	30	53	1.419	31	59.4	0.661	31	24.4	2155000000	34	123	0.4178	2540.33	359	38.4	5.5
P00978	Protein AMBP OS=Bos taurus GN=AMBP PE=1 SV=2 - [AMBP_BOVIN]	0.2358	1	9	9	52	0.91	10	26.8	0.865	10	25.2	0.969	10	9.2	68620000	21	52	0.2358	1451.71	352	39.2	7.62
P01044	Kininogen-1 OS=Bos taurus GN=KNG1 PE=1 SV=1 - [KNG1_BOVIN]	0.2415	2	5	12	49	0.933	5	23.3	0.877	4	15.3	0.972	5	2.8	76900000	24	49	0.2415	638.75	621	68.8	6.62
Q95121	Pigment epithelium-derived factor OS=Bos taurus GN=SERPINF1 PE=1 SV=1 - [PEDF_BOVIN]	0.4111	2	15	15	84	0.899	27	7.4	0.711	27	22.9	1.222	27	13	204200000	38	84	0.4111	2152.91	416	46.2	7.05
Q3SX14	Gelsolin OS=Bos taurus GN=GSN PE=2 SV=1 - [GELS_BOVIN]	0.2271	2	13	13	52	0.635	14	23.2	0.914	14	8.5	0.728	15	10.7	88360000	33	52	0.2271	805.17	731	80.7	5.78
Q2UVX4	Complement C3 OS=Bos taurus GN=C3 PE=1 SV=2 - [CO3_BOVIN]	0.3967	2	63	63	269	1.174	76	48	1.184	79	59.2	1.019	81	61.4	1121000000	126	269	0.3967	4808.43	1661	187.1	6.84
P07456	Insulin-like growth factor II OS=Bos taurus GN=IGF2 PE=1 SV=4 - [IGF2_BOVIN]	0.0503	1	1	1	4	0.794	1		0.714	1		1.079	1		10580000	2	4	0.0503	126.68	179	19.7	8.81
P06868	Plasminogen OS=Bos taurus GN=PLG PE=1 SV=2 - [PLMN_BOVIN]	0.5135	2	39	39	159	0.848	42	20.8	0.986	42	30.7	0.835	40	21.4	276700000	78	159	0.5135	2519.83	812	91.2	7.5
P04421	Lysozyme C OS=Bos taurus GN=LYZ1 PE=1 SV=2 - [LYSC_BOVIN]	0.1701	4	2	2	3	0.437	2	93.3	1.901	1		0.38	1		4047000	2	3	0.1701	88.15	147	16.4	7.62
Q3T052	Inter-alpha-trypsin inhibitor heavy chain H4 OS=Bos taurus GN=ITIH4 PE=1 SV=1 - [ITIH4_BOVIN]	0.1354	2	14	14	50	1.589	12	48.9	1.602	11	30.2	0.916	12	23.8	58170000	27	50	0.1354	729.65	916	101.4	6.68
P80189	Lysozyme C, non-stomach isozyme OS=Bos taurus GN=LYS PE=2 SV=4 - [LYSCN_BOVIN]	0.3041	1	4	4	7	1.044	3	11.8	0.904	4	9.9	1.066	3	8.1	19920000	6	7	0.3041	216.77	148	16.5	7.9
P50448	Factor XIIa inhibitor OS=Bos taurus PE=1 SV=1 - [F12AI_BOVIN]	0.3056	1	13	13	62	0.815	16	75.2	0.712	17	57.4	0.976	17	23.3	399900000	28	62	0.3056	955.88	468	51.7	6.67
Q05716	Insulin-like growth factor-binding protein 4 OS=Bos taurus GN=IGFBP4 PE=2 SV=1 - [IBP4_BOVIN]	0.1202	1	2	2	5	0.655	3	28.3	2.218	3	28.7	0.237	3	24.8	16680000	3	5	0.1202	82.3	258	27.9	7.31
P01966	Hemoglobin subunit alpha OS=Bos taurus GN=HBA PE=1 SV=2 - [HBA_BOVIN]	0.5	1	6	6	39	0.511	9	35.6	1.468	9	73.4	0.279	9	31.3	214000000	13	39	0.5	841.73	142	15.2	8.44
Q2KIT0	Protein HP-20 homolog OS=Bos taurus PE=2 SV=1 - [HP20_BOVIN]	0.2618	1	3	3	10	0.975	3	4.2	1.518	3	2.4	0.732	3	1.3	12140000	6	10	0.2618	230.27	191	20.6	8.59
P81187	Complement factor B OS=Bos taurus GN=CFB PE=1 SV=2 - [CFAB_BOVIN]	0.3876	2	30	30	153	1.043	37	18.4	0.999	38	15.4	1.029	39	12.4	318300000	68	153	0.3876	3216.89	761	85.3	7.68
P02584	Profilin-1 OS=Bos taurus GN=PFN1 PE=1 SV=2 - [PROF1_BOVIN]	0.4571	2	7	7	17	0.797	7	30.5	0.488	7	74.5	2.251	8	38.5	14400000	13	17	0.4571	238.58	140	15	8.28
P04815	Spleen trypsin inhibitor I OS=Bos taurus PE=1 SV=2 - [BPT2_BOVIN]	0.3	2	2	2	6	1.072	2	0	0.774	2	3.6	1.344	2	3.5	49570000	4	6	0.3	190.17	100	10.8	8.66
Q2KIG3	Carboxypeptidase B2 OS=Bos taurus GN=CPB2 PE=1 SV=1 - [CBPB2_BOVIN]	0.2624	3	10	10	35	1.166	12	22.1	1.264	12	12.1	1.008	12	11.5	39790000	19	35	0.2624	431.93	423	48.8	8.56
Q29RQ1	Complement component C7 OS=Bos taurus GN=C7 PE=2 SV=1 - [CO7_BOVIN]	0.1803	1	12	12	29	1.249	10	29.2	0.915	11	26.3	1.442	12	19.2	20680000	18	29	0.1803	566.26	843	93	7.11
Q95M17	Acidic mammalian chitinase OS=Bos taurus GN=CHIA PE=1 SV=1 - [CHIA_BOVIN]	0.2818	1	10	10	54	0.83	12	16.9	1.074	12	32.1	0.801	12	27.8	114200000	23	54	0.2818	1829.4	472	52.1	5.58
P11116	Galectin-1 OS=Bos taurus GN=LGALS1 PE=1 SV=2 - [LEG1_BOVIN]	0.0741	1	1	1	1	0.145	1		0.214	1		0.657	1		3976000	1	1	0.0741	33.3	135	14.7	5.5
P20959	Insulin-like growth factor-binding protein 3 OS=Bos taurus GN=IGFBP3 PE=1 SV=3 - [IBP3_BOVIN]	0.0378	1	1	1	3	1.005	1		0.95	1		1.027	1		5780000	3	3	0.0378	56.35	291	31.5	8.69
Q3MHN2	Complement component C9 OS=Bos taurus GN=C9 PE=2 SV=1 - [CO9_BOVIN]	0.2518	1	14	14	62	1.088	20	14.1	1.117	19	37	0.938	19	16.9	168800000	33	62	0.2518	721.6	548	62	5.9
Q24K22	Hepatocyte growth factor-like protein OS=Bos taurus GN=MST1 PE=2 SV=1 - [HGFL_BOVIN]	0.0365	1	2	2	2	0.634	1		0.834	1		0.714	2	5	3026000	2	2	0.0365	34.22	712	79.9	8.02
P18902	Retinol-binding protein 4 OS=Bos taurus GN=RBP4 PE=1 SV=1 - [RET4_BOVIN]	0.4481	1	10	10	52	0.359	19	26.6	0.419	19	37.8	0.793	20	14.5	623300000	23	52	0.4481	1145.77	183	21.1	5.68
Q9N2I2	Plasma serine protease inhibitor OS=Bos taurus GN=SERPINA5 PE=1 SV=1 - [IPSP_BOVIN]	0.2376	1	8	8	23	0.837	7	7.6	0.864	6	10.8	0.961	6	10.8	33620000	14	23	0.2376	353.14	404	45.3	9.36
P02672	Fibrinogen alpha chain OS=Bos taurus GN=FGA PE=1 SV=5 - [FIBA_BOVIN]	0.0959	1	4	4	15	1.4	5	7.9	0.77	4	5.5	1.661	4	13.1	7918000	8	15	0.0959	209.76	615	67	7.17
P01030	Complement C4 (Fragments) OS=Bos taurus GN=C4 PE=1 SV=2 - [CO4_BOVIN]	0.3	1	20	20	63	0.699	22	27.6	0.713	22	30.4	0.902	22	17.8	166800000	36	63	0.3	1083.49	920	101.8	6.58
Q2KIS7	Tetranectin OS=Bos taurus GN=CLEC3B PE=2 SV=1 - [TETN_BOVIN]	0.3911	2	6	6	21	0.557	7	31.2	0.619	7	31.1	0.876	8	4.7	55600000	13	21	0.3911	576.91	202	22.1	5.64
Q2KJ63	Plasma kallikrein OS=Bos taurus GN=KLKB1 PE=2 SV=1 - [KLKB1_BOVIN]	0.1792	1	10	10	33	1.031	10	14.5	0.936	10	16.4	1.093	10	5.9	17610000	22	33	0.1792	462.4	636	70.9	8.25
Q0VCM5	Inter-alpha-trypsin inhibitor heavy chain H1 OS=Bos taurus GN=ITIH1 PE=2 SV=1 - [ITIH1_BOVIN]	0.1876	1	13	13	41	0.853	12	10.4	0.764	12	23.1	1.07	13	8.3	48780000	28	41	0.1876	859.95	906	101.2	7.4
Q27967	Secreted phosphoprotein 24 OS=Bos taurus GN=SPP2 PE=1 SV=2 - [SPP24_BOVIN]	0.2266	1	4	4	7	0.574	4	24.3	1.486	3	3.6	0.38	3	86.6	7258000	5	7	0.2266	230.81	203	23.1	8.09
P50397	Rab GDP dissociation inhibitor beta OS=Bos taurus GN=GDI2 PE=2 SV=3 - [GDIB_BOVIN]	0.0921	4	3	3	3	0.747	2	20.5	0.74	2	37.7	0.98	2	16.3	2305000	3	3	0.0921	44.55	445	50.5	6.25
Q03247	Apolipoprotein E OS=Bos taurus GN=APOE PE=2 SV=1 - [APOE_BOVIN]	0.2563	1	6	6	13	0.722	6	19.5	0.465	6	37.6	1.658	8	20.7	38170000	7	13	0.2563	303.16	316	36	5.67
Q29RU4	Complement component C6 OS=Bos taurus GN=C6 PE=2 SV=1 - [CO6_BOVIN]	0.1052	1	8	8	19	0.904	8	16.6	0.86	8	12.5	0.987	8	7.4	22810000	15	19	0.1052	391.72	932	104.5	6.98
P02070	Hemoglobin subunit beta OS=Bos taurus GN=HBB PE=1 SV=1 - [HBB_BOVIN]	0.2897	2	1	4	13	1.171	1		1.963	1		0.579	1		138400000	8	13	0.2897	277.2	145	15.9	7.59
P37141	Glutathione peroxidase 3 OS=Bos taurus GN=GPX3 PE=2 SV=2 - [GPX3_BOVIN]	0.0531	1	1	1	1	0.731	1		2.394	1		0.296	1		4179000	1	1	0.0531	23.16	226	25.6	7.3
P07107	Acyl-CoA-binding protein OS=Bos taurus GN=DBI PE=1 SV=2 - [ACBP_BOVIN]	0.3333	2	2	2	7	0.714	1		1.276	1		0.543	1		12600000	4	7	0.3333	199.09	87	10	6.57
Q95122	Monocyte differentiation antigen CD14 OS=Bos taurus GN=CD14 PE=2 SV=2 - [CD14_BOVIN]	0.0831	1	3	3	10	0.281	1		0.331	1		0.818	2	1.1	10170000	4	10	0.0831	46.5	373	39.6	5.57
P61823	Ribonuclease pancreatic OS=Bos taurus GN=RNASE1 PE=1 SV=1 - [RNAS1_BOVIN]	0.14	1	1	1	5	0.796	1		0.838	1		0.922	1		9475000	3	5	0.14	190.25	150	16.5	8.62
Q3Y5Z3	Adiponectin OS=Bos taurus GN=ADIPOQ PE=1 SV=1 - [ADIPO_BOVIN]	0.1917	1	4	4	9	2.015	4	18.9	1.598	4	11.9	1.176	4	4.7	32490000	6	9	0.1917	102.22	240	26.1	5.74
Q9TT36	Thyroxine-binding globulin OS=Bos taurus GN=SERPINA7 PE=2 SV=1 - [THBG_BOVIN]	0.1071	2	5	5	20	1.514	4	31.9	1.348	4	36.8	1.007	4	11.9	5681000	10	20	0.1071	240.64	411	46	5.72
Q2KIU3	Protein HP-25 homolog 2 OS=Bos taurus PE=2 SV=1 - [HP252_BOVIN]	0.1488	1	2	2	16	0.755	4	49.6	0.994	3	9	0.805	2	11.8	17640000	5	16	0.1488	283.31	215	22.9	5.33
A2I7M9	Serpin A3-2 OS=Bos taurus GN=SERPINA3-2 PE=3 SV=1 - [SPA32_BOVIN]	0.3504	4	10	13	44	1.437	10	7.4	1.801	10	60.7	0.772	11	46.5	304500000	24	44	0.3504	498.17	411	46.2	5.99
P33433	Histidine-rich glycoprotein (Fragments) OS=Bos taurus GN=HRG PE=1 SV=1 - [HRG_BOVIN]	0.0581	1	2	2	7	0.944	2	8.3	1.013	1		0.957	1		22670000	4	7	0.0581	299.73	396	44.4	7.46
A2I7N3	Serpin A3-7 OS=Bos taurus GN=SERPINA3-7 PE=3 SV=1 - [SPA37_BOVIN]	0.1655	1	7	8	26	2.083	8	19.5	1.586	8	36.7	1.091	8	9.2	272300000	15	26	0.1655	298.1	417	46.9	6.34
A6QPQ2	Serpin A3-8 OS=Bos taurus GN=SERPINA3-8 PE=2 SV=1 - [SPA38_BOVIN]	0.0646	1	1	3	12	2.562	1								29630000	7	12	0.0646	263.23	418	46.9	6.13
E1BF81	Corticosteroid-binding globulin OS=Bos taurus GN=SERPINA6 PE=3 SV=1 - [CBG_BOVIN]	0.0248	1	1	1	4	1.758	1		1.748	1		0.977	1		4885000	2	4	0.0248	32.04	404	45.1	5.88
P12082	Complement C5a anaphylatoxin OS=Bos taurus GN=C5 PE=1 SV=1 - [CO5_BOVIN]	0.1351	1	1	1	8	1.361	1		1.529	1		0.864	1		8093000	2	8	0.1351	150.6	74	8.5	8.27
P81644	Apolipoprotein A-II OS=Bos taurus GN=APOA2 PE=1 SV=2 - [APOA2_BOVIN]	0.16	1	4	4	9	0.252	4	22.6	1.905	4	47.5	0.13	4	32.2	36360000	6	9	0.16	111.03	100	11.2	8.1
Q0VCX1	Complement C1s subcomponent OS=Bos taurus GN=C1S PE=2 SV=2 - [C1S_BOVIN]	0.0145	1	1	1	2										611500	1	2	0.0145	52.58	689	76.6	5.08
G3GTP7	Vitronectin OS=Cricetulus griseus GN=I79_001034 PE=3 SV=1 - [G3GTP7_CRIGR]	0.0251	2	2	2	8	0.951	3	12.7	0.835	3	2.2	1.002	3	2.5	38230000	3	8	0.0251	194.05	876	100.1	6.81
G3I8G0	Keratin, type I cytoskeletal 17 OS=Cricetulus griseus GN=I79_019831 PE=3 SV=1 - [G3I8G0_CRIGR]	0.0949	6	1	4	11										23600000	6	11	0.0949	81.36	432	48	5.06
G3I8F9	Keratin, type I cytoskeletal 14 OS=Cricetulus griseus GN=I79_019828 PE=3 SV=1 - [G3I8F9_CRIGR]	0.0828	7	1	4	12	1.83	1		1.335	1		1.331	1		68510000	8	12	0.0828	80.93	483	52.6	5.16
G3GXB0	Rho GDP-dissociation inhibitor 1 OS=Cricetulus griseus GN=I79_002400 PE=4 SV=1 - [G3GXB0_CRIGR]	0.0735	2	1	1	5	0.967	1		0.384	1		2.446	1		5689000	2	5	0.0735	203.12	204	23.4	5.2
G3GZL3	Roquin OS=Cricetulus griseus GN=I79_003298 PE=3 SV=1 - [G3GZL3_CRIGR]	0.0522	1	2	8	28	1.6	2	24.4	1.828	2	100.9	0.85	2	65.5	83060000	14	28	0.0522	224.31	1418	158.5	7.47
G3IPN2	Keratin, type I cytoskeletal 10 (Fragment) OS=Cricetulus griseus GN=I79_025951 PE=3 SV=1 - [G3IPN2_CRIGR]	0.1317	1	1	3	9	1.266	2	5.3	1.035	2	2	1.187	2	7.3	28990000	6	9	0.1317	129.94	243	27.8	4.49
G3IBN8	Keratin, type II cytoskeletal 6A OS=Cricetulus griseus GN=I79_021069 PE=3 SV=1 - [G3IBN8_CRIGR]	0.0481	1	1	2	8	4.356	1		0.46	1		9.184	1		24380000	4	8	0.0481	182.85	457	48.5	7.99
G3IKI7	Keratin, type II cytoskeletal 2 oral OS=Cricetulus griseus GN=I79_024390 PE=4 SV=1 - [G3IKI7_CRIGR]	0.0458	14	1	3	26				0.323	1		0.418	1		35740000	8	26	0.0458	236.57	655	67.8	7.78
G3IBN9	Keratin, type II cytoskeletal 71 OS=Cricetulus griseus GN=I79_021070 PE=3 SV=1 - [G3IBN9_CRIGR]	0.0682	16	2	5	30	1.746	1		1.007	2	58.8	1.165	1		22830000	11	30	0.0682	264.42	1202	133.3	6.55
G3IBP3	Keratin, type II cytoskeletal 2 epidermal OS=Cricetulus griseus GN=I79_021074 PE=3 SV=1 - [G3IBP3_CRIGR]	0.1224	11	3	6	36	1.341	3	5.7	1	3	33.1	1.219	3	9.8	77610000	13	36	0.1224	500.53	441	45.9	8.13
G3IKI6	Keratin, type II cytoskeletal 1b OS=Cricetulus griseus GN=I79_024389 PE=3 SV=1 - [G3IKI6_CRIGR]	0.0874	11	3	6	48	1.302	4	16	1.059	4	7.6	1.232	4	6.5	115600000	16	48	0.0874	523.83	835	93.4	5.45
O02659	Mannose-binding protein C OS=Bos taurus GN=MBL PE=2 SV=1 - [MBL2_BOVIN]	0.0442	1	1	1	6	1.44	1		1.229	1		1.137	1		13290000	3	6	0.0442	131.15	249	26.5	5.2
P82929	28S ribosomal protein S34, mitochondrial OS=Bos taurus GN=MRPS34 PE=1 SV=2 - [RT34_BOVIN]	0.0321	1	1	1	1	0.679	1		0.604	1		1.091	1		94670000	1	1	0.0321	20.01	218	25.8	10.15
G3GWB1	Hepatocyte growth factor activator OS=Cricetulus griseus GN=I79_002031 PE=3 SV=1 - [G3GWB1_CRIGR]	0.0593	1	3	3	16	0.923	3	1.8	0.628	3	20.3	1.444	3	2.8	19470000	8	16	0.0593	569.38	658	70.9	7.4
Q32L76	Serum amyloid A-4 protein OS=Bos taurus GN=SAA4 PE=2 SV=1 - [SAA4_BOVIN]	0.2481	1	3	3	10	0.899	3	4.6	1.026	4	9.8	0.863	3	0.2	18680000	5	10	0.2481	149.97	129	14.7	8.1
G3GR63	Inter-alpha-trypsin inhibitor heavy chain H2 OS=Cricetulus griseus GN=I79_000006 PE=4 SV=1 - [G3GR63_CRIGR]	0.0142	1	1	1	2	1.075	1		1.182	1		0.882	1		33050000	2	2	0.0142	23.74	772	87.4	7.81
P35541	Serum amyloid A protein OS=Bos taurus GN=SAA1 PE=1 SV=2 - [SAA_BOVIN]	0.3538	1	3	3	7	2.652	2	76.1	9.524	2	57.1	0.27	2	14.5	50250000	4	7	0.3538	158.51	130	14.5	8.13
G3H3Z6	Insulin-like growth factor-binding protein 2 (Fragment) OS=Cricetulus griseus GN=I79_004989 PE=4 SV=1 - [G3H3Z6_CRIGR]	0.1243	2	2	2	4							1.549	1		13250000	2	4	0.1243	33.03	177	19.7	7.8
G3IDK4	Collagen alpha-1(II) chain OS=Cricetulus griseus GN=I79_021787 PE=4 SV=1 - [G3IDK4_CRIGR]	0.0606	2	3	3	6	0.777	1		0.83	1		1.225	2	46.5	5668000	4	6	0.0606	62.52	709	73.9	5.69
G3IFZ1	Fibulin-1 OS=Cricetulus griseus GN=I79_022667 PE=4 SV=1 - [G3IFZ1_CRIGR]	0.0159	1	1	1	2	0.719	1		0.796	1		0.877	1		21140000	2	2	0.0159	54.72	628	69	5.34
P19035	Apolipoprotein C-III OS=Bos taurus GN=APOC3 PE=1 SV=2 - [APOC3_BOVIN]	0.1667	1	1	1	4	0.372	2	2	1.365	2	0.6	0.264	2	1.4	42120000	2	4	0.1667	220.55	96	10.7	5.11
Q9XSJ4	Alpha-enolase OS=Bos taurus GN=ENO1 PE=1 SV=4 - [ENOA_BOVIN]	0.1889	5	2	7	10										19590000	7	10	0.1889	273.34	434	47.3	6.8
P01888	Beta-2-microglobulin OS=Bos taurus GN=B2M PE=1 SV=2 - [B2MG_BOVIN]	0.0847	1	1	1	3	0.74	1		0.788	1		0.912	1		4435000	1	3	0.0847	61.81	118	13.7	8
Q3T0A3	Complement factor D OS=Bos taurus GN=CFD PE=2 SV=1 - [CFAD_BOVIN]	0.1081	1	2	2	3	1.333	2	15.3	1.191	2	40.3	1.086	2	23.9	6804000	3	3	0.1081	21.09	259	27.9	7.71
P18203	Peptidyl-prolyl cis-trans isomerase FKBP1A OS=Bos taurus GN=FKBP1A PE=1 SV=2 - [FKB1A_BOVIN]	0.1204	1	1	1	1	0.932	1		0.568	1		1.592	1		63890000	1	1	0.1204	62	108	11.9	8.15
A7E3W2	Galectin-3-binding protein OS=Bos taurus GN=LGALS3BP PE=1 SV=1 - [LG3BP_BOVIN]	0.036	1	2	2	2	0.991	1		0.823	1		1.168	1		4955000	2	2	0.036	28.03	555	62.1	5.6
P04272	Annexin A2 OS=Bos taurus GN=ANXA2 PE=1 SV=2 - [ANXA2_BOVIN]	0.2301	2	6	6	6	0.994	2	54.5	0.084	2	88.1	11.5	2	199.8	11550000	6	6	0.2301	145.48	339	38.6	7.31
G3GZF2	Peptidyl-prolyl cis-trans isomerase A OS=Cricetulus griseus GN=I79_003216 PE=3 SV=1 - [G3GZF2_CRIGR]	0.1688	4	0	2	5										54970000	2	5	0.1688	160.16	154	16.8	8.34
G3HIQ1	Peptidyl-prolyl cis-trans isomerase OS=Cricetulus griseus GN=I79_010526 PE=3 SV=1 - [G3HIQ1_CRIGR]	0.2134	5	1	3	7										60320000	3	7	0.2134	168.01	164	17.9	8.28
G3HMB8	Peptidyl-prolyl cis-trans isomerase OS=Cricetulus griseus GN=I79_011869 PE=3 SV=1 - [G3HMB8_CRIGR]	0.25	6	0	2	5										85230000	2	5	0.25	74.5	116	12.5	8.32
G3H3E6	Metalloproteinase inhibitor 2 OS=Cricetulus griseus GN=I79_004761 PE=4 SV=1 - [G3H3E6_CRIGR]	0.0785	2	1	1	1	1.744	1		0.904	1		1.873	1		4323000	1	1	0.0785	20.95	191	21.5	7.52
G3IAQ0	Alpha-enolase OS=Cricetulus griseus GN=I79_020676 PE=3 SV=1 - [G3IAQ0_CRIGR]	0.1748	5	1	6	8										13050000	6	8	0.1748	262.08	429	46.7	6.16
G3I5N6	Insulin-like growth factor-binding protein 4 OS=Cricetulus griseus GN=I79_018789 PE=4 SV=1 - [G3I5N6_CRIGR]	0.0669	1	1	1	1	8.431	1		0.493	1		16.596	1		5407000	1	1	0.0669	27.81	254	27.7	7.14
G3I6F2	Alpha-enolase OS=Cricetulus griseus GN=I79_019072 PE=4 SV=1 - [G3I6F2_CRIGR]	0.15	3	1	2	2										9973000	2	2	0.15	33.51	160	17.5	9.19
G3I936	Epididymal secretory protein E1 OS=Cricetulus griseus GN=I79_020069 PE=4 SV=1 - [G3I936_CRIGR]	0.1074	1	1	1	3										11970000	2	3	0.1074	45.27	149	16.5	7.97
G3I5L3	Annexin OS=Cricetulus griseus GN=I79_018766 PE=3 SV=1 - [G3I5L3_CRIGR]	0.0636	2	3	3	5										1418000	3	5	0.0636	128.6	346	38.8	7.02
G3I4Z7	Galectin OS=Cricetulus griseus GN=I79_018538 PE=4 SV=1 - [G3I4Z7_CRIGR]	0.1333	1	1	1	2										5402000	1	2	0.1333	0	135	14.8	5.8
G3IAZ4	Cysteine-rich protein 1 OS=Cricetulus griseus GN=I79_020780 PE=4 SV=1 - [G3IAZ4_CRIGR]	0.1429	1	1	1	1										14930000	1	1	0.1429	21.22	70	7.8	8.38
G3HP56	Glucosamine--fructose-6-phosphate aminotransferase [isomerizing] 2 OS=Cricetulus griseus GN=I79_012560 PE=4 SV=1 - [G3HP56_CRIGR]	0.033	2	1	1	1										2026000	1	1	0.033	27.58	273	30.3	8.37
G3HJR4	Collagen alpha-1(I) chain OS=Cricetulus griseus GN=I79_010913 PE=4 SV=1 - [G3HJR4_CRIGR]	0.0282	2	1	1	2	1.61	1		1.283	1		1.218	1		4487000	2	2	0.0282	41.57	355	38.5	4.89
G3HC25	Protein S100-A13 OS=Cricetulus griseus GN=I79_008068 PE=4 SV=1 - [G3HC25_CRIGR]	0.1122	2	1	1	2										6555000	1	2	0.1122	85.2	98	11.2	5.31
Q8SPP7	Peptidoglycan recognition protein 1 OS=Bos taurus GN=PGLYRP1 PE=1 SV=1 - [PGRP1_BOVIN]	0.1368	1	2	2	3	0.909	2	75.3	0.749	2	26.7	1.179	2	42.6	7280000	3	3	0.1368	88.53	190	21	9.5
G3GRR9	Paraplegin OS=Cricetulus griseus GN=I79_000214 PE=3 SV=1 - [G3GRR9_CRIGR]	0.0102	1	1	1	1	1.204	1		0.556	1		2.102	1		33690000	1	1	0.0102	23.06	781	86.4	9.1
G3GTJ6	Complement component C8 beta chain OS=Cricetulus griseus GN=I79_000981 PE=4 SV=1 - [G3GTJ6_CRIGR]	0.0259	1	1	1	2	0.744	1		0.541	1		1.335	1		28780000	1	2	0.0259	65.83	424	48.3	7.58
A2VDY3	Charged multivesicular body protein 4a OS=Bos taurus GN=CHMP4A PE=2 SV=1 - [CHM4A_BOVIN]	0.0315	1	1	1	1	0.99	1		0.613	1		1.567	1		11100000	1	1	0.0315	29.64	222	24.9	4.67
G3GTC0	5'-nucleotidase OS=Cricetulus griseus GN=I79_000898 PE=3 SV=1 - [G3GTC0_CRIGR]	0.0144	1	1	1	1										3539000	1	1	0.0144	31.66	556	61.7	6.64
G3I474	Putative bifunctional methylenetetrahydrofolate dehydrogenase/cyclohydrolase 2 OS=Cricetulus griseus GN=I79_018250 PE=3 SV=1 - [G3I474_CRIGR]	0.0538	1	1	1	2										9677000	1	2	0.0538	51.3	279	30.3	8.75
Q2TBU0	Haptoglobin OS=Bos taurus GN=HP PE=2 SV=1 - [HPT_BOVIN]	0.0224	1	1	1	1	3.462	1		2.82	1		1.192	1		2477000	1	1	0.0224	22.88	401	44.8	7.71
Q5EA62	Fibulin-5 OS=Bos taurus GN=FBLN5 PE=2 SV=1 - [FBLN5_BOVIN]	0.0268	1	1	1	1	0.91	1		2.218	1		0.398	1		4453000	1	1	0.0268	55.8	448	50.1	4.73
Q58CQ9	Pantetheinase OS=Bos taurus GN=VNN1 PE=2 SV=1 - [VNN1_BOVIN]	0.0255	1	1	1	2	1.717	1		1.479	1		1.127	1		8424000	1	2	0.0255	126.46	510	56.9	5.57
G3I971	Vacuolar protein sorting-associated protein 11-like OS=Cricetulus griseus GN=I79_020105 PE=4 SV=1 - [G3I971_CRIGR]	0.0062	1	1	1	1	1.343	1		1.092	1		1.194	1		69290000	1	1	0.0062	0	965	110.2	6.89
G3HKS5	Ankyrin repeat domain-containing protein 26 OS=Cricetulus griseus GN=I79_011305 PE=4 SV=1 - [G3HKS5_CRIGR]	0.0112	1	1	1	1	1.123	1		10.593	1		0.103	1		10360000	1	1	0.0112	0	1699	194.9	5.81
G3GUV4	Stromelysin-2 OS=Cricetulus griseus GN=I79_001478 PE=4 SV=1 - [G3GUV4_CRIGR]	0.0093	1	2	2	3										1356000	2	3	0.0093	49.79	966	107.6	6.2
G3IJB5	Protein-arginine deiminase type-6 OS=Cricetulus griseus GN=I79_023948 PE=4 SV=1 - [G3IJB5_CRIGR]	0.0102	1	1	1	2										2168000	1	2	0.0102	53.85	687	76.7	5.3
G3H7F2	Uncharacterized protein C9orf97-like OS=Cricetulus griseus GN=I79_006283 PE=4 SV=1 - [G3H7F2_CRIGR]	0.0223	1	1	1	1										1971000	1	1	0.0223	0	493	55.4	7.14

## Sheet: Exp.2
Accession	Description	Sum(Coverage)	Sum(# Proteins)	Sum(# Unique Peptides)	Sum(# Peptides)	Sum(# PSMs)	A7: Light/Heavy	A7: Light/Heavy Count	A7: Light/Heavy Variability [%]	A7: Light/Medium	A7: Light/Medium Count	A7: Light/Medium Variability [%]	A7: Medium/Heavy	A7: Medium/Heavy Count	A7: Medium/Heavy Variability [%]	Area	# Peptides A(14,15,16)	# PSM A(14,15,16)	Coverage A(14,15,16)	Score A(14,15,16)	# AAs	MW [kDa]	calc. pI
G3GVD0	Actin, cytoplasmic 1 OS=Cricetulus griseus GN=I79_001666 PE=3 SV=1 - [G3GVD0_CRIGR]	0.3173	13	8	8	33	1.973	6	20.3	0.314	8	37.8	4.657	7	33.5	26360000	14	33	0.3173	437.7	375	41.7	5.48
P00760	Cationic trypsin OS=Bos taurus PE=1 SV=3 - [TRY1_BOVIN]	0.6423	2	14	14	324	1.074	32	25	1.021	34	27.5	1.044	35	12.5	2915000000	32	324	0.6423	6803.14	246	25.8	8.07
P02769	Serum albumin OS=Bos taurus GN=ALB PE=1 SV=4 - [ALBU_BOVIN]	0.8418	1	73	75	939	0.941	140	36.6	1.114	145	36.4	0.826	164	15.6	4910000000	190	939	0.8418	17196.3	607	69.2	6.18
Q28085	Complement factor H OS=Bos taurus GN=CFH PE=1 SV=3 - [CFAH_BOVIN]	0.5138	1	46	46	201	0.63	50	22.6	0.631	50	20.6	0.975	51	13	175000000	95	201	0.5138	4222.95	1236	140.3	6.81
Q29443	Serotransferrin OS=Bos taurus GN=TF PE=2 SV=1 - [TRFE_BOVIN]	0.8082	3	64	64	488	1.599	116	32.6	1.636	118	31.1	0.974	120	12.7	1202000000	160	488	0.8082	10325.9	704	77.7	7.08
O46375	Transthyretin OS=Bos taurus GN=TTR PE=1 SV=1 - [TTHY_BOVIN]	0.0884	1	1	1	2	0.943	1		1.013	1		0.915	1		28040000	2	2	0.0884	89.75	147	15.7	6.3
P01045	Kininogen-2 OS=Bos taurus GN=KNG2 PE=1 SV=1 - [KNG2_BOVIN]	0.1599	2	2	8	51	0.989	2	3.9	1.048	2	2.3	0.927	2	1.6	84810000	20	51	0.1599	503.68	619	68.7	6.57
P34955	Alpha-1-antiproteinase OS=Bos taurus GN=SERPINA1 PE=1 SV=1 - [A1AT_BOVIN]	0.4543	2	25	25	151	1.337	31	26.9	1.242	33	35.4	1.013	38	17.9	1345000000	57	151	0.4543	2266.62	416	46.1	6.52
Q3SZV7	Hemopexin OS=Bos taurus GN=HPX PE=2 SV=1 - [HEMO_BOVIN]	0.3769	2	16	16	45	1.398	16	17.1	1.354	14	24.8	1.092	15	9.6	130000000	32	45	0.3769	478.48	459	52.2	7.8
P15497	Apolipoprotein A-I OS=Bos taurus GN=APOA1 PE=1 SV=3 - [APOA1_BOVIN]	0.7358	1	34	34	177	0.547	52	28.1	0.592	53	26.6	0.828	53	21.7	549400000	82	177	0.7358	2870.82	265	30.3	5.97
Q7SIH1	Alpha-2-macroglobulin OS=Bos taurus GN=A2M PE=1 SV=2 - [A2MG_BOVIN]	0.4113	5	49	49	216	1.261	60	24.7	1.226	61	36.2	1.043	61	18.4	222600000	113	216	0.4113	4802.72	1510	167.5	6.02
P00735	Prothrombin OS=Bos taurus GN=F2 PE=1 SV=2 - [THRB_BOVIN]	0.3456	2	17	17	51	1.153	16	43.4	1.352	16	37.8	0.986	17	27.2	44900000	32	51	0.3456	738.81	625	70.5	6.33
P17697	Clusterin OS=Bos taurus GN=CLU PE=1 SV=1 - [CLUS_BOVIN]	0.0547	1	2	2	4	1.006	2	5	0.874	2	6.5	1.131	2	1.5	5915000	4	4	0.0547	156.77	439	51.1	6.04
Q3SZ57	Alpha-fetoprotein OS=Bos taurus GN=AFP PE=2 SV=1 - [FETA_BOVIN]	0.0902	1	5	7	22	1.586	4	6.6	1.606	4	17.5	0.962	4	16	911300000	15	22	0.0902	288.92	610	68.5	6.29
P06394	Keratin, type I cytoskeletal 10 OS=Bos taurus GN=KRT10 PE=3 SV=1 - [K1C10_BOVIN]	0.1046	13	2	6	15	1.023	1		0.77	1		1.337	2	3.5	84780000	12	15	0.1046	173.98	526	54.8	5.11
Q58D62	Fetuin-B OS=Bos taurus GN=FETUB PE=2 SV=1 - [FETUB_BOVIN]	0.292	1	11	11	63	1.005	14	14	1.032	14	9.2	0.94	15	13.3	196100000	27	63	0.292	1056.59	387	42.6	5.77
P07589	Fibronectin OS=Bos taurus GN=FN1 PE=1 SV=4 - [FINC_BOVIN]	0.1219	2	22	22	78	0.717	22	23.7	0.612	23	31.5	1.028	23	15.8	38540000	44	78	0.1219	1860.9	2478	272	5.5
Q148H7	Keratin, type II cytoskeletal 79 OS=Bos taurus GN=KRT79 PE=2 SV=1 - [K2C79_BOVIN]	0.0393	11	1	2	13	1.746	1		0.996	1		1.723	1		15410000	5	13	0.0393	123.45	535	57.7	7.46
P28800	Alpha-2-antiplasmin OS=Bos taurus GN=SERPINF2 PE=1 SV=2 - [A2AP_BOVIN]	0.1585	1	7	7	20	1.385	8	48	1.86	8	41.4	0.902	8	93.6	96730000	13	20	0.1585	536.12	492	54.7	5.72
P0CG53	Polyubiquitin-B OS=Bos taurus GN=UBB PE=1 SV=1 - [UBB_BOVIN]	0.6164	6	4	4	13	1.298	4	12.7	0.46	4	8.6	2.751	4	5.3	28390000	7	13	0.6164	199.14	305	34.3	7.47
P17690	Beta-2-glycoprotein 1 OS=Bos taurus GN=APOH PE=1 SV=4 - [APOH_BOVIN]	0.6029	1	20	20	195	0.842	38	27.5	0.682	36	40.7	1.179	38	15.3	1576000000	50	195	0.6029	3201.89	345	38.2	8.15
Q3SZR3	Alpha-1-acid glycoprotein OS=Bos taurus GN=ORM1 PE=2 SV=1 - [A1AG_BOVIN]	0.5396	2	13	13	85	0.861	22	59.8	1.007	21	41.5	0.822	21	26.8	342300000	31	85	0.5396	1554.8	202	23.2	5.87
Q2KJF1	Alpha-1B-glycoprotein OS=Bos taurus GN=A1BG PE=1 SV=1 - [A1BG_BOVIN]	0.3976	1	15	15	69	1.339	21	16.5	1.456	20	17.6	0.905	20	20.4	112600000	29	69	0.3976	1676.43	503	53.5	5.43
Q3MHN5	Vitamin D-binding protein OS=Bos taurus GN=GC PE=2 SV=1 - [VTDB_BOVIN]	0.3629	2	19	19	79	1.2	18	15.6	0.798	16	26.6	1.489	18	13.9	138900000	45	79	0.3629	1472.96	474	53.3	5.52
P41361	Antithrombin-III OS=Bos taurus GN=SERPINC1 PE=1 SV=2 - [ANT3_BOVIN]	0.3699	1	9	16	66	1.294	11	25.6	1.029	11	11.4	1.155	12	9.6	100000000	35	66	0.3699	1078.11	465	52.3	7.33
Q28107	Coagulation factor V OS=Bos taurus GN=F5 PE=1 SV=1 - [FA5_BOVIN]	0.0592	2	11	11	24	0.759	10	50.3	1.166	11	52.7	0.713	10	7.5	18790000	19	24	0.0592	411.05	2211	248.8	5.83
P02081	Hemoglobin fetal subunit beta OS=Bos taurus PE=1 SV=1 - [HBBF_BOVIN]	0.8759	2	11	14	60	0.814	12	10.3	0.823	13	44.6	0.993	12	33.7	187600000	33	60	0.8759	1143.81	145	15.8	7.03
P56652	Inter-alpha-trypsin inhibitor heavy chain H3 OS=Bos taurus GN=ITIH3 PE=1 SV=2 - [ITIH3_BOVIN]	0.1055	1	9	9	28	1.293	8	19.4	0.975	8	19.5	1.28	8	6.4	40720000	21	28	0.1055	376.09	891	99.5	5.9
Q32KY0	Apolipoprotein D OS=Bos taurus GN=APOD PE=2 SV=1 - [APOD_BOVIN]	0.1429	1	2	2	7	0.573	2	40.8	0.669	2	16.3	0.841	2	23.4	13740000	5	7	0.1429	66.32	189	21.4	4.84
Q28178	Thrombospondin-1 OS=Bos taurus GN=THBS1 PE=2 SV=2 - [TSP1_BOVIN]	0.0991	1	11	11	26	0.693	12	37.6	0.578	12	22.9	1.129	12	15.5	41880000	16	26	0.0991	418.36	1170	129.5	4.97
Q32PJ2	Apolipoprotein A-IV OS=Bos taurus GN=APOA4 PE=2 SV=1 - [APOA4_BOVIN]	0.3237	1	10	10	19	0.95	6	15.3	2.571	7	22.5	0.391	7	19.9	55300000	14	19	0.3237	344.04	380	43	5.4
P12763	Alpha-2-HS-glycoprotein OS=Bos taurus GN=AHSG PE=1 SV=2 - [FETUA_BOVIN]	0.4178	1	17	17	114	1.134	31	62.6	1.558	33	71.1	0.673	31	23	2316000000	37	114	0.4178	2413.87	359	38.4	5.5
P00978	Protein AMBP OS=Bos taurus GN=AMBP PE=1 SV=2 - [AMBP_BOVIN]	0.233	1	8	8	45	0.653	10	33.1	0.647	10	37.7	0.983	10	13.3	70590000	19	45	0.233	1392.83	352	39.2	7.62
P01044	Kininogen-1 OS=Bos taurus GN=KNG1 PE=1 SV=1 - [KNG1_BOVIN]	0.2254	2	5	11	56	1.036	5	49	0.927	5	41.3	0.932	6	24.6	84810000	22	56	0.2254	578.98	621	68.8	6.62
Q95121	Pigment epithelium-derived factor OS=Bos taurus GN=SERPINF1 PE=1 SV=1 - [PEDF_BOVIN]	0.5649	2	20	20	86	0.902	28	15.9	0.702	29	24.6	1.302	29	11.4	217900000	44	86	0.5649	1977.57	416	46.2	7.05
Q3SX14	Gelsolin OS=Bos taurus GN=GSN PE=2 SV=1 - [GELS_BOVIN]	0.2038	2	13	13	52	0.66	15	16	0.901	16	17.2	0.732	15	14.6	89780000	30	52	0.2038	775.92	731	80.7	5.78
Q2UVX4	Complement C3 OS=Bos taurus GN=C3 PE=1 SV=2 - [CO3_BOVIN]	0.3901	2	65	65	271	1.107	75	44.6	1.105	77	56.6	1.048	77	76.5	1083000000	128	271	0.3901	4906.82	1661	187.1	6.84
P07456	Insulin-like growth factor II OS=Bos taurus GN=IGF2 PE=1 SV=4 - [IGF2_BOVIN]	0.0838	3	2	2	5	0.749	2	8.9	1.677	2	201.4	0.439	2	232.2	23070000	3	5	0.0838	111.66	179	19.7	8.81
P06868	Plasminogen OS=Bos taurus GN=PLG PE=1 SV=2 - [PLMN_BOVIN]	0.5012	2	37	37	141	0.84	42	15.8	0.96	37	24.1	0.848	39	20.6	296700000	75	141	0.5012	2389.9	812	91.2	7.5
P04421	Lysozyme C OS=Bos taurus GN=LYZ1 PE=1 SV=2 - [LYSC_BOVIN]	0.0884	3	1	1	2	0.703	1		1.805	1		0.383	1		7110000	1	2	0.0884	39.98	147	16.4	7.62
Q3T052	Inter-alpha-trypsin inhibitor heavy chain H4 OS=Bos taurus GN=ITIH4 PE=1 SV=1 - [ITIH4_BOVIN]	0.1485	2	14	14	52	1.597	13	45.9	1.42	12	41.8	0.972	13	26.1	62860000	27	52	0.1485	816.44	916	101.4	6.68
Q3T0A3	Complement factor D OS=Bos taurus GN=CFD PE=2 SV=1 - [CFAD_BOVIN]	0.0965	1	2	2	4	1.149	3	2.7	1.563	3	11.1	0.723	3	0	3155000	4	4	0.0965	22.8	259	27.9	7.71
P80189	Lysozyme C, non-stomach isozyme OS=Bos taurus GN=LYS PE=2 SV=4 - [LYSCN_BOVIN]	0.2838	3	4	4	6	1.018	4	17.4	0.867	4	44.3	1.154	4	29.9	17220000	6	6	0.2838	118.24	148	16.5	7.9
P50448	Factor XIIa inhibitor OS=Bos taurus PE=1 SV=1 - [F12AI_BOVIN]	0.3419	1	13	13	69	0.881	15	47.5	0.857	13	31.9	1.014	16	18.6	415600000	30	69	0.3419	969.34	468	51.7	6.67
Q05716	Insulin-like growth factor-binding protein 4 OS=Bos taurus GN=IGFBP4 PE=2 SV=1 - [IBP4_BOVIN]	0.1667	1	2	3	7	0.728	3	9.1	2.131	3	42	0.256	3	34.3	13760000	4	7	0.1667	99.44	258	27.9	7.31
P01966	Hemoglobin subunit alpha OS=Bos taurus GN=HBA PE=1 SV=2 - [HBA_BOVIN]	0.5	1	6	6	40	0.464	11	32.7	1.36	10	45.6	0.29	10	36.2	217300000	13	40	0.5	890.55	142	15.2	8.44
Q5EA62	Fibulin-5 OS=Bos taurus GN=FBLN5 PE=2 SV=1 - [FBLN5_BOVIN]	0.0268	1	1	1	2	0.813	1		1.809	1		0.442	1		6874000	2	2	0.0268	105.31	448	50.1	4.73
Q2KIT0	Protein HP-20 homolog OS=Bos taurus PE=2 SV=1 - [HP20_BOVIN]	0.2932	1	4	4	10	0.929	4	12.4	1.355	4	19.9	0.726	4	18.6	14510000	8	10	0.2932	185.95	191	20.6	8.59
P81187	Complement factor B OS=Bos taurus GN=CFB PE=1 SV=2 - [CFAB_BOVIN]	0.3837	2	31	31	163	1.042	44	17.2	0.974	44	18.4	1.05	44	16	334400000	74	163	0.3837	3129.96	761	85.3	7.68
P02584	Profilin-1 OS=Bos taurus GN=PFN1 PE=1 SV=2 - [PROF1_BOVIN]	0.3571	2	6	6	11	0.857	7	15.6	0.379	7	63.7	2.4	7	23.1	22360000	9	11	0.3571	171.12	140	15	8.28
P04815	Spleen trypsin inhibitor I OS=Bos taurus PE=1 SV=2 - [BPT2_BOVIN]	0.3	2	2	2	7	1.084	3	3.2	0.74	3	5.8	1.439	3	2.5	45030000	4	7	0.3	246.79	100	10.8	8.66
Q2KIG3	Carboxypeptidase B2 OS=Bos taurus GN=CPB2 PE=1 SV=1 - [CBPB2_BOVIN]	0.3759	3	12	12	55	1.155	14	26.4	1.247	13	14.1	1.001	13	11.5	47750000	26	55	0.3759	784.72	423	48.8	8.56
Q29RQ1	Complement component C7 OS=Bos taurus GN=C7 PE=2 SV=1 - [CO7_BOVIN]	0.1459	1	10	10	31	1.281	10	19.9	0.869	11	25.4	1.365	11	11.6	20970000	23	31	0.1459	732.48	843	93	7.11
Q95M17	Acidic mammalian chitinase OS=Bos taurus GN=CHIA PE=1 SV=1 - [CHIA_BOVIN]	0.2818	1	11	11	56	0.77	13	23.3	0.87	13	48.6	0.814	14	30.1	124600000	27	56	0.2818	1568.88	472	52.1	5.58
P19803	Rho GDP-dissociation inhibitor 1 OS=Bos taurus GN=ARHGDIA PE=1 SV=3 - [GDIR1_BOVIN]	0.152	2	2	2	6				0.47	1		2.122	1		6562000	4	6	0.152	149.9	204	23.4	5.2
P20959	Insulin-like growth factor-binding protein 3 OS=Bos taurus GN=IGFBP3 PE=1 SV=3 - [IBP3_BOVIN]	0.0378	1	1	1	5	0.927	1		0.831	1		1.096	1		6503000	3	5	0.0378	98.85	291	31.5	8.69
Q3MHN2	Complement component C9 OS=Bos taurus GN=C9 PE=2 SV=1 - [CO9_BOVIN]	0.3814	1	18	18	61	1.032	22	20.6	1.034	21	29.3	0.994	21	12.7	178100000	37	61	0.3814	662.07	548	62	5.9
P18902	Retinol-binding protein 4 OS=Bos taurus GN=RBP4 PE=1 SV=1 - [RET4_BOVIN]	0.5464	1	11	11	52	0.353	18	12.9	0.435	18	45.3	0.838	19	13.1	687000000	27	52	0.5464	1041.01	183	21.1	5.68
Q9N2I2	Plasma serine protease inhibitor OS=Bos taurus GN=SERPINA5 PE=1 SV=1 - [IPSP_BOVIN]	0.2525	1	7	7	20	0.75	7	17.2	0.791	7	16.4	0.989	7	8.2	34260000	14	20	0.2525	287.5	404	45.3	9.36
P02672	Fibrinogen alpha chain OS=Bos taurus GN=FGA PE=1 SV=5 - [FIBA_BOVIN]	0.0959	1	4	4	9	1.251	4	14.8	0.83	3	20.7	1.633	3	9	7309000	8	9	0.0959	163.09	615	67	7.17
P01030	Complement C4 (Fragments) OS=Bos taurus GN=C4 PE=1 SV=2 - [CO4_BOVIN]	0.2837	3	18	18	76	0.711	19	29	0.785	19	34.5	0.948	18	20.8	182400000	38	76	0.2837	1101.34	920	101.8	6.58
Q2KIS7	Tetranectin OS=Bos taurus GN=CLEC3B PE=2 SV=1 - [TETN_BOVIN]	0.3911	2	6	6	18	0.643	8	13.7	0.679	8	22.2	0.901	8	12.4	59400000	12	18	0.3911	513.44	202	22.1	5.64
Q2KJ63	Plasma kallikrein OS=Bos taurus GN=KLKB1 PE=2 SV=1 - [KLKB1_BOVIN]	0.1698	1	9	9	26	0.973	9	26.2	0.842	9	26.1	1.11	9	10.8	20280000	19	26	0.1698	436.22	636	70.9	8.25
Q0VCM5	Inter-alpha-trypsin inhibitor heavy chain H1 OS=Bos taurus GN=ITIH1 PE=2 SV=1 - [ITIH1_BOVIN]	0.1876	1	13	13	49	0.823	13	15.5	0.734	13	11.2	1.131	13	5.7	50700000	31	49	0.1876	1051.32	906	101.2	7.4
Q27967	Secreted phosphoprotein 24 OS=Bos taurus GN=SPP2 PE=1 SV=2 - [SPP24_BOVIN]	0.1232	1	2	2	4	0.658	1					0.535	1		7724000	3	4	0.1232	168.15	203	23.1	8.09
P18203	Peptidyl-prolyl cis-trans isomerase FKBP1A OS=Bos taurus GN=FKBP1A PE=1 SV=2 - [FKB1A_BOVIN]	0.25	2	2	2	2	0.943	2	0.3	0.561	2	1.3	1.653	2	1.5	39020000	2	2	0.25	129.67	108	11.9	8.15
Q03247	Apolipoprotein E OS=Bos taurus GN=APOE PE=2 SV=1 - [APOE_BOVIN]	0.2816	1	7	7	18	0.702	7	31.7	0.436	7	34.2	1.626	8	26.3	40100000	9	18	0.2816	320.88	316	36	5.67
Q29RU4	Complement component C6 OS=Bos taurus GN=C6 PE=2 SV=1 - [CO6_BOVIN]	0.1459	1	10	10	25	0.889	10	31.7	0.957	10	30.2	0.998	10	13.3	23870000	18	25	0.1459	543.11	932	104.5	6.98
P02070	Hemoglobin subunit beta OS=Bos taurus GN=HBB PE=1 SV=1 - [HBB_BOVIN]	0.2897	2	1	4	11	1.047	1		1.657	1		0.621	1		150300000	8	11	0.2897	226.07	145	15.9	7.59
P37141	Glutathione peroxidase 3 OS=Bos taurus GN=GPX3 PE=2 SV=2 - [GPX3_BOVIN]	0.115	1	2	2	2	0.651	1		1.606	1		0.821	2	146.9	3438000	2	2	0.115	27.81	226	25.6	7.3
P07107	Acyl-CoA-binding protein OS=Bos taurus GN=DBI PE=1 SV=2 - [ACBP_BOVIN]	0.4483	2	3	3	6	0.328	2	128.6	0.963	2	73.9	0.335	2	33.7	9269000	4	6	0.4483	156.37	87	10	6.57
Q3SWW8	Thrombospondin-4 OS=Bos taurus GN=THBS4 PE=2 SV=1 - [TSP4_BOVIN]	0.0156	1	1	1	1							0.67	1		3053000	1	1	0.0156	59.77	961	105.9	4.68
P61823	Ribonuclease pancreatic OS=Bos taurus GN=RNASE1 PE=1 SV=1 - [RNAS1_BOVIN]	0.2267	1	2	2	6	0.63	2	18.7	0.826	2	6.1	0.75	2	12.5	10160000	4	6	0.2267	206.08	150	16.5	8.62
Q3Y5Z3	Adiponectin OS=Bos taurus GN=ADIPOQ PE=1 SV=1 - [ADIPO_BOVIN]	0.1417	1	3	3	8	2.07	3	17.3	1.628	3	21	1.22	3	3.6	34390000	5	8	0.1417	116.12	240	26.1	5.74
Q9TT36	Thyroxine-binding globulin OS=Bos taurus GN=SERPINA7 PE=2 SV=1 - [THBG_BOVIN]	0.1484	2	6	6	19	1.489	4	4.5	1.355	4	18.4	1.048	4	23	6289000	12	19	0.1484	198.58	411	46	5.72
A2I7N0	Serpin A3-4 OS=Bos taurus GN=SERPINA3-4 PE=3 SV=1 - [SPA34_BOVIN]	0.2506	4	2	11	51	1.532	2	6.8	1.702	2	21.5	0.885	2	14.6	77250000	21	51	0.2506	425.74	411	46.3	6.32
Q2KIU3	Protein HP-25 homolog 2 OS=Bos taurus PE=2 SV=1 - [HP252_BOVIN]	0.1488	1	2	2	10	0.552	2	87.4	0.945	1		0.954	1		17710000	4	10	0.1488	227.73	215	22.9	5.33
A2I7M9	Serpin A3-2 OS=Bos taurus GN=SERPINA3-2 PE=3 SV=1 - [SPA32_BOVIN]	0.3114	3	3	13	58	1.281	4	17.1	1.296	3	34.3	1.018	3	31.7	318000000	26	58	0.3114	658.63	411	46.2	5.99
P33433	Histidine-rich glycoprotein (Fragments) OS=Bos taurus GN=HRG PE=1 SV=1 - [HRG_BOVIN]	0.0404	1	1	1	6	0.92	1		0.954	1		0.948	1		25320000	3	6	0.0404	297.74	396	44.4	7.46
A6QNM8	Probable threonine--tRNA ligase 2, cytoplasmic OS=Bos taurus GN=TARSL2 PE=2 SV=1 - [SYTC2_BOVIN]	0.0097	1	1	1	1	1.167	1		0.923	1		1.243	1		13050000	1	1	0.0097	22.37	724	83	6.15
A2I7N3	Serpin A3-7 OS=Bos taurus GN=SERPINA3-7 PE=3 SV=1 - [SPA37_BOVIN]	0.1199	1	5	6	26	1.88	5	23.5	1.76	6	66.9	1.314	6	19.6	278600000	13	26	0.1199	257.91	417	46.9	6.34
P12082	Complement C5a anaphylatoxin OS=Bos taurus GN=C5 PE=1 SV=1 - [CO5_BOVIN]	0.1351	1	1	1	6	1.347	1		1.363	1		0.971	1		8321000	3	6	0.1351	160.17	74	8.5	8.27
P81644	Apolipoprotein A-II OS=Bos taurus GN=APOA2 PE=1 SV=2 - [APOA2_BOVIN]	0.25	1	4	4	6	0.298	4	3.8	1.812	4	21.5	0.141	4	20	33860000	6	6	0.25	97.26	100	11.2	8.1
Q0VCX1	Complement C1s subcomponent OS=Bos taurus GN=C1S PE=2 SV=2 - [C1S_BOVIN]	0.0145	1	1	1	2										1333000	1	2	0.0145	28.38	689	76.6	5.08
G3GTP7	Vitronectin OS=Cricetulus griseus GN=I79_001034 PE=3 SV=1 - [G3GTP7_CRIGR]	0.0251	2	2	2	12	0.944	3	2.9	0.983	4	31.3	1.122	3	6.9	35840000	5	12	0.0251	196.21	876	100.1	6.81
G3I8F9	Keratin, type I cytoskeletal 14 OS=Cricetulus griseus GN=I79_019828 PE=3 SV=1 - [G3I8F9_CRIGR]	0.0704	13	1	4	11	1.807	1		1.284	1		1.384	1		119600000	8	11	0.0704	73.43	483	52.6	5.16
G3GZL3	Roquin OS=Cricetulus griseus GN=I79_003298 PE=3 SV=1 - [G3GZL3_CRIGR]	0.0571	1	2	9	30	1.567	2	18.9	1.905	2	106.9	0.809	2	77.5	96360000	19	30	0.0571	224.82	1418	158.5	7.47
G3IPN2	Keratin, type I cytoskeletal 10 (Fragment) OS=Cricetulus griseus GN=I79_025951 PE=3 SV=1 - [G3IPN2_CRIGR]	0.1564	10	1	4	11	1.323	2	8.6	1.018	2	1.3	1.278	2	7.3	82460000	8	11	0.1564	129.12	243	27.8	4.49
G3HBR8	Hemoglobin subunit alpha OS=Cricetulus griseus GN=I79_007867 PE=3 SV=1 - [G3HBR8_CRIGR]	0.1056	2	1	1	1										351400000	1	1	0.1056	66.06	142	15.2	7.39
G3IBN8	Keratin, type II cytoskeletal 6A OS=Cricetulus griseus GN=I79_021069 PE=3 SV=1 - [G3IBN8_CRIGR]	0.0481	1	1	2	6				0.555	1					24700000	3	6	0.0481	166.17	457	48.5	7.99
G3IKI7	Keratin, type II cytoskeletal 2 oral OS=Cricetulus griseus GN=I79_024390 PE=4 SV=1 - [G3IKI7_CRIGR]	0.0458	13	1	3	16				0.757	1					25950000	7	16	0.0458	213.54	655	67.8	7.78
G3IBN9	Keratin, type II cytoskeletal 71 OS=Cricetulus griseus GN=I79_021070 PE=3 SV=1 - [G3IBN9_CRIGR]	0.0765	17	3	6	20	1.327	2	17.1	1.104	3	17.8	1.113	2	8.1	29320000	11	20	0.0765	275.72	1202	133.3	6.55
G3IBP3	Keratin, type II cytoskeletal 2 epidermal OS=Cricetulus griseus GN=I79_021074 PE=3 SV=1 - [G3IBP3_CRIGR]	0.1224	11	3	6	26	1.386	3	3	1.035	3	5.7	1.219	3	2.4	82940000	14	26	0.1224	507.13	441	45.9	8.13
G3IKI6	Keratin, type II cytoskeletal 1b OS=Cricetulus griseus GN=I79_024389 PE=3 SV=1 - [G3IKI6_CRIGR]	0.0994	11	3	7	44	1.224	3	1.5	0.958	3	11.9	1.293	4	6.7	120400000	18	44	0.0994	567.1	835	93.4	5.45
O02659	Mannose-binding protein C OS=Bos taurus GN=MBL PE=2 SV=1 - [MBL2_BOVIN]	0.0442	1	1	1	4	1.378	1		1.17	1		1.157	1		14650000	3	4	0.0442	75.21	249	26.5	5.2
G3H3Q5	Myosin-IXa OS=Cricetulus griseus GN=I79_004884 PE=4 SV=1 - [G3H3Q5_CRIGR]	0.0031	1	1	1	1										121600000	1	1	0.0031	35.01	2603	298.5	8.88
P82929	28S ribosomal protein S34, mitochondrial OS=Bos taurus GN=MRPS34 PE=1 SV=2 - [RT34_BOVIN]	0.0321	1	1	1	1	0.761	1		0.647	1		1.156	1		92330000	1	1	0.0321	27.99	218	25.8	10.15
G3GWB1	Hepatocyte growth factor activator OS=Cricetulus griseus GN=I79_002031 PE=3 SV=1 - [G3GWB1_CRIGR]	0.079	1	4	4	18	0.768	4	10.6	0.609	4	19.2	1.299	4	13.8	20240000	9	18	0.079	591.33	658	70.9	7.4
G3HEY3	60S ribosomal protein L36 OS=Cricetulus griseus GN=I79_009130 PE=4 SV=1 - [G3HEY3_CRIGR]	0.0427	1	1	1	2										10580000	1	2	0.0427	26.53	164	18.7	12.07
Q32L76	Serum amyloid A-4 protein OS=Bos taurus GN=SAA4 PE=2 SV=1 - [SAA4_BOVIN]	0.3178	1	4	4	11	0.945	3	2.6	1.003	2	14.9	0.934	2	13.6	20630000	8	11	0.3178	165.15	129	14.7	8.1
G3GR63	Inter-alpha-trypsin inhibitor heavy chain H2 OS=Cricetulus griseus GN=I79_000006 PE=4 SV=1 - [G3GR63_CRIGR]	0.0142	1	1	1	3	1.032	1		1.152	1		0.88	1		37160000	3	3	0.0142	45.1	772	87.4	7.81
P35541	Serum amyloid A protein OS=Bos taurus GN=SAA1 PE=1 SV=2 - [SAA_BOVIN]	0.3	1	2	2	7	2.906	2	100.6	8.446	2	25.5	0.338	2	63.9	39700000	4	7	0.3	154.02	130	14.5	8.13
G3HFZ7	Heparin cofactor 2 OS=Cricetulus griseus GN=I79_009514 PE=3 SV=1 - [G3HFZ7_CRIGR]	0.0125	1	1	1	1	1.262	1		0.981	1		1.264	1		29490000	1	1	0.0125	20.52	479	54.3	6.73
G3IDK4	Collagen alpha-1(II) chain OS=Cricetulus griseus GN=I79_021787 PE=4 SV=1 - [G3IDK4_CRIGR]	0.0353	2	2	2	6	0.624	1		0.519	1		1.182	1		4309000	3	6	0.0353	87.87	709	73.9	5.69
G3IFZ1	Fibulin-1 OS=Cricetulus griseus GN=I79_022667 PE=4 SV=1 - [G3IFZ1_CRIGR]	0.0159	1	1	1	6	0.734	1		0.719	1		1.003	1		19410000	3	6	0.0159	151.66	628	69	5.34
G3GTJ6	Complement component C8 beta chain OS=Cricetulus griseus GN=I79_000981 PE=4 SV=1 - [G3GTJ6_CRIGR]	0.0259	1	1	1	3	0.779	1		0.549	1		1.394	1		30770000	2	3	0.0259	100.01	424	48.3	7.58
G3H7G9	Collagen alpha-1(XV) chain OS=Cricetulus griseus GN=I79_006300 PE=4 SV=1 - [G3H7G9_CRIGR]	0.0116	1	1	1	1	0.886	1		1.029	1		0.846	1		4380000	1	1	0.0116	25.72	859	91.8	4.44
P19035	Apolipoprotein C-III OS=Bos taurus GN=APOC3 PE=1 SV=2 - [APOC3_BOVIN]	0.1667	1	1	1	5	0.336	2	3.1	1.176	2	4	0.281	2	0.9	43260000	2	5	0.1667	290.05	96	10.7	5.11
Q9XSJ4	Alpha-enolase OS=Bos taurus GN=ENO1 PE=1 SV=4 - [ENOA_BOVIN]	0.1613	7	1	6	8										13120000	6	8	0.1613	197.86	434	47.3	6.8
P01888	Beta-2-microglobulin OS=Bos taurus GN=B2M PE=1 SV=2 - [B2MG_BOVIN]	0.0847	1	1	1	3	0.652	1		0.692	1		0.926	1		5007000	1	3	0.0847	47.77	118	13.7	8
P50397	Rab GDP dissociation inhibitor beta OS=Bos taurus GN=GDI2 PE=2 SV=3 - [GDIB_BOVIN]	0.0719	4	3	3	3	0.995	3	47.5	0.614	3	63.3	2.148	3	0.8	4260000	3	3	0.0719	56.38	445	50.5	6.25
Q95122	Monocyte differentiation antigen CD14 OS=Bos taurus GN=CD14 PE=2 SV=2 - [CD14_BOVIN]	0.0188	1	1	1	3	0.274	1		0.323	1		0.835	1		4777000	1	3	0.0188	25.03	373	39.6	5.57
A7E3W2	Galectin-3-binding protein OS=Bos taurus GN=LGALS3BP PE=1 SV=1 - [LG3BP_BOVIN]	0.018	1	1	1	1				1.274	1					2786000	1	1	0.018	26.57	555	62.1	5.6
G3GZF2	Peptidyl-prolyl cis-trans isomerase A OS=Cricetulus griseus GN=I79_003216 PE=3 SV=1 - [G3GZF2_CRIGR]	0.1818	6	2	3	5							62.736	1		40740000	3	5	0.1818	98.06	154	16.8	8.34
G3HMB8	Peptidyl-prolyl cis-trans isomerase OS=Cricetulus griseus GN=I79_011869 PE=3 SV=1 - [G3HMB8_CRIGR]	0.25	7	1	2	4	2.147	1		0.085	1		24.696	1		93180000	2	4	0.25	29.98	116	12.5	8.32
G3I8G0	Keratin, type I cytoskeletal 17 OS=Cricetulus griseus GN=I79_019831 PE=3 SV=1 - [G3I8G0_CRIGR]	0.081	11	0	4	6										70720000	5	6	0.081	41.99	432	48	5.06
G3IG05	Annexin OS=Cricetulus griseus GN=I79_022682 PE=3 SV=1 - [G3IG05_CRIGR]	0.2459	2	5	5	7										11050000	5	7	0.2459	227.94	244	27	5.97
G3IAQ0	Alpha-enolase OS=Cricetulus griseus GN=I79_020676 PE=3 SV=1 - [G3IAQ0_CRIGR]	0.1748	7	1	6	8										13120000	6	8	0.1748	209.42	429	46.7	6.16
G3I8G1	Keratin, type I cytoskeletal 42 OS=Cricetulus griseus GN=I79_019833 PE=3 SV=1 - [G3I8G1_CRIGR]	0.0523	9	1	3	4				0.847	1					51510000	3	4	0.0523	42.11	459	50.8	5.21
G3I5N6	Insulin-like growth factor-binding protein 4 OS=Cricetulus griseus GN=I79_018789 PE=4 SV=1 - [G3I5N6_CRIGR]	0.1693	1	2	3	3	29.15	1		0.681	2	46.2	31.276	1		4756000	3	3	0.1693	50.59	254	27.7	7.14
G3I936	Epididymal secretory protein E1 OS=Cricetulus griseus GN=I79_020069 PE=4 SV=1 - [G3I936_CRIGR]	0.1074	1	1	1	4										13090000	2	4	0.1074	63.99	149	16.5	7.97
G3I5L3	Annexin OS=Cricetulus griseus GN=I79_018766 PE=3 SV=1 - [G3I5L3_CRIGR]	0.0607	2	2	2	3										766300	2	3	0.0607	101.23	346	38.8	7.02
G3IAZ4	Cysteine-rich protein 1 OS=Cricetulus griseus GN=I79_020780 PE=4 SV=1 - [G3IAZ4_CRIGR]	0.1429	1	1	1	1										16590000	1	1	0.1429	28.16	70	7.8	8.38
G3HTP6	Alpha-enolase OS=Cricetulus griseus GN=I79_014274 PE=4 SV=1 - [G3HTP6_CRIGR]	0.0976	1	1	1	1										30720000	1	1	0.0976	38.77	123	13.9	4.94
G3HC25	Protein S100-A13 OS=Cricetulus griseus GN=I79_008068 PE=4 SV=1 - [G3HC25_CRIGR]	0.1122	2	1	1	3										7121000	1	3	0.1122	85.75	98	11.2	5.31
Q8SPP7	Peptidoglycan recognition protein 1 OS=Bos taurus GN=PGLYRP1 PE=1 SV=1 - [PGRP1_BOVIN]	0.0632	1	1	1	1	1.345	1		0.855	1		1.546	1		7072000	1	1	0.0632	69.53	190	21	9.5
A2VDY3	Charged multivesicular body protein 4a OS=Bos taurus GN=CHMP4A PE=2 SV=1 - [CHM4A_BOVIN]	0.0315	1	1	1	3	0.959	1		0.723	1		1.304	1		14010000	2	3	0.0315	58.89	222	24.9	4.67
G3GTC0	5'-nucleotidase OS=Cricetulus griseus GN=I79_000898 PE=3 SV=1 - [G3GTC0_CRIGR]	0.0144	1	1	1	1										3023000	1	1	0.0144	22.53	556	61.7	6.64
G3I474	Putative bifunctional methylenetetrahydrofolate dehydrogenase/cyclohydrolase 2 OS=Cricetulus griseus GN=I79_018250 PE=3 SV=1 - [G3I474_CRIGR]	0.0538	1	1	1	3										9679000	1	3	0.0538	101.92	279	30.3	8.75
G3IKQ8	Collagen alpha-3(VI) chain OS=Cricetulus griseus GN=I79_024461 PE=4 SV=1 - [G3IKQ8_CRIGR]	0.0365	1	1	1	1	0.792	1		0.429	1		1.817	1		5956000	1	1	0.0365	25.77	329	36.9	8.82
Q2TBU0	Haptoglobin OS=Bos taurus GN=HP PE=2 SV=1 - [HPT_BOVIN]	0.0224	1	1	1	1	3.419	1		2.818	1		1.193	1		2720000	1	1	0.0224	26.26	401	44.8	7.71
Q58CQ9	Pantetheinase OS=Bos taurus GN=VNN1 PE=2 SV=1 - [VNN1_BOVIN]	0.0255	1	1	1	3	1.718	1		1.655	1		1.02	1		9941000	1	3	0.0255	126.93	510	56.9	5.57
O46406	Primary amine oxidase, lung isozyme OS=Bos taurus PE=2 SV=1 - [AOCY_BOVIN]	0.0118	6	1	1	2	1.941	1		1.88	1		1.015	1		1768000	1	2	0.0118	31.51	762	84.8	6.2
G3HGW6	Laminin subunit alpha-5 OS=Cricetulus griseus GN=I79_009858 PE=4 SV=1 - [G3HGW6_CRIGR]	0.0037	1	1	1	1										3053000	1	1	0.0037	33.31	3735	405.6	6.9
G3H3B4	Putative ATP-dependent RNA helicase DDX60 OS=Cricetulus griseus GN=I79_004729 PE=4 SV=1 - [G3H3B4_CRIGR]	0.0063	2	1	1	2										67730000	1	2	0.0063	32.21	949	108.8	7.66
G3GUV4	Stromelysin-2 OS=Cricetulus griseus GN=I79_001478 PE=4 SV=1 - [G3GUV4_CRIGR]	0.0072	1	1	1	1										2425000	1	1	0.0072	28.87	966	107.6	6.2
G3HJR4	Collagen alpha-1(I) chain OS=Cricetulus griseus GN=I79_010913 PE=4 SV=1 - [G3HJR4_CRIGR]	0.0282	2	1	1	1	1.546	1		1.526	1		0.996	1		5046000	1	1	0.0282	31.09	355	38.5	4.89
G3GXW7	Uncharacterized protein C20orf117 OS=Cricetulus griseus GN=I79_002612 PE=4 SV=1 - [G3GXW7_CRIGR]	0.0069	1	1	1	1										4826000	1	1	0.0069	46.17	1897	208.1	8.25
G3I924	Putative uncharacterized protein OS=Cricetulus griseus GN=I79_020058 PE=4 SV=1 - [G3I924_CRIGR]	0.0698	1	1	1	1	1.178	1		1.01	1		1.146	1		14500000	1	1	0.0698	29.3	86	10.1	9.41
G3IJB5	Protein-arginine deiminase type-6 OS=Cricetulus griseus GN=I79_023948 PE=4 SV=1 - [G3IJB5_CRIGR]	0.0102	1	1	1	1										1710000	1	1	0.0102	36.35	687	76.7	5.3
Q3SZK0	Solute carrier family 25 member 34 OS=Bos taurus GN=SLC25A34 PE=2 SV=1 - [S2534_BOVIN]	0.0428	1	1	1	1										34380000	1	1	0.0428	0	304	32.2	9.01

## Sheet: Exp.3
Accession	Description	Sum(Coverage)	Sum(# Proteins)	Sum(# Unique Peptides)	Sum(# Peptides)	Sum(# PSMs)	A7: Light/Heavy	A7: Light/Heavy Count	A7: Light/Heavy Variability [%]	A7: Light/Medium	A7: Light/Medium Count	A7: Light/Medium Variability [%]	A7: Medium/Heavy	A7: Medium/Heavy Count	A7: Medium/Heavy Variability [%]	Area	# Peptides A(14,15,16)	# PSM A(14,15,16)	Coverage A(14,15,16)	Score A(14,15,16)	# AAs	MW [kDa]	calc. pI
G3GVD0	Actin, cytoplasmic 1 OS=Cricetulus griseus GN=I79_001666 PE=3 SV=1 - [G3GVD0_CRIGR]	0.3173	11	8	8	40	2.199	7	5.1	0.386	7	30.6	5.379	8	15.7	27960000	14	40	0.3173	619.05	375	41.7	5.48
P00760	Cationic trypsin OS=Bos taurus PE=1 SV=3 - [TRY1_BOVIN]	0.6423	1	14	14	353	1.044	40	23.5	0.981	42	27	1.056	41	12	2638000000	33	353	0.6423	7306.82	246	25.8	8.07
P02769	Serum albumin OS=Bos taurus GN=ALB PE=1 SV=4 - [ALBU_BOVIN]	0.8336	1	73	75	943	0.979	148	32.4	1.184	149	35.3	0.822	175	15.5	4515000000	183	943	0.8336	17339.8	607	69.2	6.18
Q28085	Complement factor H OS=Bos taurus GN=CFH PE=1 SV=3 - [CFAH_BOVIN]	0.5542	1	50	50	187	0.63	57	21.3	0.657	53	18.2	0.95	55	13.8	165700000	102	187	0.5542	4007.22	1236	140.3	6.81
Q29443	Serotransferrin OS=Bos taurus GN=TF PE=2 SV=1 - [TRFE_BOVIN]	0.8125	3	67	67	493	1.639	127	28.6	1.729	127	33.1	0.97	133	14.9	1003000000	161	493	0.8125	9863.45	704	77.7	7.08
O46375	Transthyretin OS=Bos taurus GN=TTR PE=1 SV=1 - [TTHY_BOVIN]	0.0884	1	1	1	2	1.124	1		1.06	1		1.081	1		27160000	2	2	0.0884	67.24	147	15.7	6.3
P01045	Kininogen-2 OS=Bos taurus GN=KNG2 PE=1 SV=1 - [KNG2_BOVIN]	0.1729	2	2	9	47	0.952	2	12.8	1.233	2	14.2	0.788	2	27.4	78100000	18	47	0.1729	529.25	619	68.7	6.57
P34955	Alpha-1-antiproteinase OS=Bos taurus GN=SERPINA1 PE=1 SV=1 - [A1AT_BOVIN]	0.4423	2	24	24	147	1.26	35	30.4	1.28	34	22.2	0.991	39	18.1	1179000000	52	147	0.4423	2166.3	416	46.1	6.52
Q3SZV7	Hemopexin OS=Bos taurus GN=HPX PE=2 SV=1 - [HEMO_BOVIN]	0.3922	2	16	16	37	1.442	17	27.9	1.535	17	30.1	1.074	17	12.5	126400000	33	37	0.3922	474.94	459	52.2	7.8
P15497	Apolipoprotein A-I OS=Bos taurus GN=APOA1 PE=1 SV=3 - [APOA1_BOVIN]	0.7358	1	32	32	170	0.529	52	25.2	0.602	51	27.5	0.829	52	17.1	571100000	81	170	0.7358	2559.31	265	30.3	5.97
Q7SIH1	Alpha-2-macroglobulin OS=Bos taurus GN=A2M PE=1 SV=2 - [A2MG_BOVIN]	0.4053	4	47	47	202	1.281	56	23.5	1.257	58	36.4	1.046	57	17.4	237600000	107	202	0.4053	4374.15	1510	167.5	6.02
P00735	Prothrombin OS=Bos taurus GN=F2 PE=1 SV=2 - [THRB_BOVIN]	0.2288	2	14	14	47	1.402	14	41.3	1.455	13	40.8	1.001	13	16.3	44850000	31	47	0.2288	575.44	625	70.5	6.33
P17697	Clusterin OS=Bos taurus GN=CLU PE=1 SV=1 - [CLUS_BOVIN]	0.0547	1	2	2	6	1.018	2	13.7	0.991	2	2.5	1.047	2	11.2	6460000	4	6	0.0547	203.7	439	51.1	6.04
Q3SZ57	Alpha-fetoprotein OS=Bos taurus GN=AFP PE=2 SV=1 - [FETA_BOVIN]	0.1213	1	6	8	22	1.529	6	45.4	1.509	5	58.5	1.009	5	7.4	546700000	14	22	0.1213	262.61	610	68.5	6.29
Q5XQN5	Keratin, type II cytoskeletal 5 OS=Bos taurus GN=KRT5 PE=1 SV=1 - [K2C5_BOVIN]	0.0666	12	1	4	30	1.398	1		0.959	1		1.486	1		18830000	10	30	0.0666	295.13	601	62.9	7.81
P06394	Keratin, type I cytoskeletal 10 OS=Bos taurus GN=KRT10 PE=3 SV=1 - [K1C10_BOVIN]	0.1293	4	3	9	18	1.213	2	38	0.948	2	30.7	1.304	2	6.7	59810000	16	18	0.1293	183.03	526	54.8	5.11
Q58D62	Fetuin-B OS=Bos taurus GN=FETUB PE=2 SV=1 - [FETUB_BOVIN]	0.3178	1	13	13	60	0.983	17	11.9	1.07	17	7.2	0.928	17	11.1	176700000	31	60	0.3178	797.85	387	42.6	5.77
P07589	Fibronectin OS=Bos taurus GN=FN1 PE=1 SV=4 - [FINC_BOVIN]	0.1408	2	24	24	76	0.625	22	33.6	0.672	23	33.5	1.002	24	16.4	35220000	43	76	0.1408	1513.1	2478	272	5.5
Q148H7	Keratin, type II cytoskeletal 79 OS=Bos taurus GN=KRT79 PE=2 SV=1 - [K2C79_BOVIN]	0.0393	11	1	2	21	1.639	2	2.2	1.07	2	11.9	1.561	2	9.7	19040000	6	21	0.0393	138.04	535	57.7	7.46
P28800	Alpha-2-antiplasmin OS=Bos taurus GN=SERPINF2 PE=1 SV=2 - [A2AP_BOVIN]	0.1585	1	7	7	22	1.353	9	42.4	1.553	9	57.1	0.977	9	52.5	81770000	11	22	0.1585	642.73	492	54.7	5.72
P0CG53	Polyubiquitin-B OS=Bos taurus GN=UBB PE=1 SV=1 - [UBB_BOVIN]	0.6951	6	5	5	13	1.161	5	2.8	0.437	5	1.6	2.76	5	10.1	21960000	8	13	0.6951	209.69	305	34.3	7.47
P17690	Beta-2-glycoprotein 1 OS=Bos taurus GN=APOH PE=1 SV=4 - [APOH_BOVIN]	0.5855	2	19	19	196	0.82	33	31.3	0.718	34	44	1.208	36	13.6	1475000000	50	196	0.5855	3376.15	345	38.2	8.15
Q3SZR3	Alpha-1-acid glycoprotein OS=Bos taurus GN=ORM1 PE=2 SV=1 - [A1AG_BOVIN]	0.4554	2	10	10	78	0.817	14	44.4	0.966	15	47.5	0.853	15	14.2	357800000	25	78	0.4554	1348.24	202	23.2	5.87
Q2KJF1	Alpha-1B-glycoprotein OS=Bos taurus GN=A1BG PE=1 SV=1 - [A1BG_BOVIN]	0.3579	1	15	15	81	1.324	19	8.9	1.453	17	13.1	0.875	17	18.4	111700000	29	81	0.3579	1743.07	503	53.5	5.43
Q3MHN5	Vitamin D-binding protein OS=Bos taurus GN=GC PE=2 SV=1 - [VTDB_BOVIN]	0.3671	2	17	17	80	1.186	18	14.1	0.82	18	20	1.469	19	13.9	119300000	39	80	0.3671	1705.74	474	53.3	5.52
P41361	Antithrombin-III OS=Bos taurus GN=SERPINC1 PE=1 SV=2 - [ANT3_BOVIN]	0.3849	1	10	15	76	1.258	14	28.7	1.116	15	27.4	1.098	15	20.2	95360000	36	76	0.3849	1434.35	465	52.3	7.33
Q28107	Coagulation factor V OS=Bos taurus GN=F5 PE=1 SV=1 - [FA5_BOVIN]	0.0674	2	13	13	27	0.835	11	45.1	1.266	12	43.1	0.73	12	13.7	17050000	22	27	0.0674	479.46	2211	248.8	5.83
P02081	Hemoglobin fetal subunit beta OS=Bos taurus PE=1 SV=1 - [HBBF_BOVIN]	0.8276	2	11	14	56	0.805	14	14.3	0.835	14	27.8	0.975	15	27.3	176700000	30	56	0.8276	1158.65	145	15.8	7.03
P56652	Inter-alpha-trypsin inhibitor heavy chain H3 OS=Bos taurus GN=ITIH3 PE=1 SV=2 - [ITIH3_BOVIN]	0.1302	1	10	10	37	1.228	9	17.6	1.019	9	14.3	1.251	9	1.8	38500000	22	37	0.1302	400.89	891	99.5	5.9
Q32KY0	Apolipoprotein D OS=Bos taurus GN=APOD PE=2 SV=1 - [APOD_BOVIN]	0.2751	1	4	4	10	0.585	4	39.1	0.661	4	11	0.97	4	16.8	9794000	7	10	0.2751	88.69	189	21.4	4.84
Q28178	Thrombospondin-1 OS=Bos taurus GN=THBS1 PE=2 SV=2 - [TSP1_BOVIN]	0.1487	2	15	15	22	0.613	13	28.4	0.575	14	16.1	1.063	14	11.8	39690000	19	22	0.1487	341.87	1170	129.5	4.97
Q32PJ2	Apolipoprotein A-IV OS=Bos taurus GN=APOA4 PE=2 SV=1 - [APOA4_BOVIN]	0.4105	2	13	13	27	0.908	11	18.5	2.89	11	17.8	0.362	11	13.4	222200000	18	27	0.4105	412.73	380	43	5.4
P12763	Alpha-2-HS-glycoprotein OS=Bos taurus GN=AHSG PE=1 SV=2 - [FETUA_BOVIN]	0.4345	1	19	19	128	1.144	30	51.8	1.684	31	80.7	0.711	32	17.1	2005000000	40	128	0.4345	2787.74	359	38.4	5.5
P00978	Protein AMBP OS=Bos taurus GN=AMBP PE=1 SV=2 - [AMBP_BOVIN]	0.2358	1	9	9	41	0.865	11	31.1	1.044	11	47.5	0.973	11	9.7	71480000	18	41	0.2358	1393.32	352	39.2	7.62
P01044	Kininogen-1 OS=Bos taurus GN=KNG1 PE=1 SV=1 - [KNG1_BOVIN]	0.1965	2	4	11	54	0.782	2	9.3	0.828	2	5.7	0.964	4	14.1	78100000	21	54	0.1965	624.77	621	68.8	6.62
Q95121	Pigment epithelium-derived factor OS=Bos taurus GN=SERPINF1 PE=1 SV=1 - [PEDF_BOVIN]	0.5048	2	19	19	84	0.886	28	13.3	0.722	28	20.7	1.209	29	14.9	205100000	42	84	0.5048	2183.68	416	46.2	7.05
Q3SX14	Gelsolin OS=Bos taurus GN=GSN PE=2 SV=1 - [GELS_BOVIN]	0.1929	2	12	12	55	0.659	15	18	0.913	15	19.5	0.697	16	17.5	89740000	30	55	0.1929	973.36	731	80.7	5.78
Q2UVX4	Complement C3 OS=Bos taurus GN=C3 PE=1 SV=2 - [CO3_BOVIN]	0.3907	2	61	61	261	1.126	76	47.1	1.181	74	54.2	1.049	74	40.3	993000000	124	261	0.3907	5086.57	1661	187.1	6.84
P07456	Insulin-like growth factor II OS=Bos taurus GN=IGF2 PE=1 SV=4 - [IGF2_BOVIN]	0.0838	3	2	2	8	0.734	2	13.7	1.746	2	213.7	0.429	2	266.7	19450000	4	8	0.0838	151.23	179	19.7	8.81
P06868	Plasminogen OS=Bos taurus GN=PLG PE=1 SV=2 - [PLMN_BOVIN]	0.4754	2	37	37	147	0.846	41	18.6	1.072	42	25.8	0.79	43	25.9	273200000	76	147	0.4754	2477	812	91.2	7.5
P04421	Lysozyme C OS=Bos taurus GN=LYZ1 PE=1 SV=2 - [LYSC_BOVIN]	0.0884	3	1	1	1	0.75	1		1.776	1		0.431	1		6942000	1	1	0.0884	27.46	147	16.4	7.62
Q3T052	Inter-alpha-trypsin inhibitor heavy chain H4 OS=Bos taurus GN=ITIH4 PE=1 SV=1 - [ITIH4_BOVIN]	0.1408	2	14	14	55	1.647	9	45.8	1.431	10	52.5	0.934	11	29.5	55570000	28	55	0.1408	779.48	916	101.4	6.68
Q3T0A3	Complement factor D OS=Bos taurus GN=CFD PE=2 SV=1 - [CFAD_BOVIN]	0.2741	1	6	6	12	1.162	6	10.3	1.274	5	23.2	1.062	5	57.2	8772000	8	12	0.2741	116.08	259	27.9	7.71
P80189	Lysozyme C, non-stomach isozyme OS=Bos taurus GN=LYS PE=2 SV=4 - [LYSCN_BOVIN]	0.3446	3	5	5	8	1.128	4	16.2	0.914	5	9.4	1.09	4	32.8	20980000	8	8	0.3446	156.94	148	16.5	7.9
P50448	Factor XIIa inhibitor OS=Bos taurus PE=1 SV=1 - [F12AI_BOVIN]	0.3056	1	13	13	53	0.908	15	48.5	0.829	13	35.3	1.054	15	17.2	419000000	29	53	0.3056	911.86	468	51.7	6.67
Q05716	Insulin-like growth factor-binding protein 4 OS=Bos taurus GN=IGFBP4 PE=2 SV=1 - [IBP4_BOVIN]	0.0659	1	1	1	2	0.561	2	24.7	2.438	2	19.5	0.235	2	4.9	16430000	1	2	0.0659	54.86	258	27.9	7.31
P01966	Hemoglobin subunit alpha OS=Bos taurus GN=HBA PE=1 SV=2 - [HBA_BOVIN]	0.5	1	5	5	37	0.43	6	46.4	1.555	6	29.1	0.304	6	25	182000000	12	37	0.5	776.76	142	15.2	8.44
Q5EA62	Fibulin-5 OS=Bos taurus GN=FBLN5 PE=2 SV=1 - [FBLN5_BOVIN]	0.0268	1	1	1	2	0.788	1		1.768	1		0.455	1		6327000	2	2	0.0268	103.81	448	50.1	4.73
Q2KIT0	Protein HP-20 homolog OS=Bos taurus PE=2 SV=1 - [HP20_BOVIN]	0.2984	1	4	4	11	0.936	3	10.4	1.694	3	6.5	0.668	3	1.9	13390000	8	11	0.2984	241.63	191	20.6	8.59
P81187	Complement factor B OS=Bos taurus GN=CFB PE=1 SV=2 - [CFAB_BOVIN]	0.3719	2	30	30	144	1.057	38	16.4	1.046	39	21.9	1.001	40	16.3	321000000	69	144	0.3719	3203.5	761	85.3	7.68
P02584	Profilin-1 OS=Bos taurus GN=PFN1 PE=1 SV=2 - [PROF1_BOVIN]	0.35	2	5	5	10	0.829	6	8.9	0.366	6	55.1	2.337	6	72.2	14390000	8	10	0.35	161.84	140	15	8.28
P04815	Spleen trypsin inhibitor I OS=Bos taurus PE=1 SV=2 - [BPT2_BOVIN]	0.3	2	2	2	4	1.061	2	5.6	0.785	2	2.8	1.378	2	2.8	44450000	3	4	0.3	104.68	100	10.8	8.66
P00996	Pancreatic secretory trypsin inhibitor OS=Bos taurus GN=SPINK1 PE=1 SV=2 - [ISK1_BOVIN]	0.1013	1	1	1	1	0.733	1		1.432	1		0.522	1		13080000	1	1	0.1013	20.58	79	8.5	7.61
Q2KIG3	Carboxypeptidase B2 OS=Bos taurus GN=CPB2 PE=1 SV=1 - [CBPB2_BOVIN]	0.2813	3	10	10	42	1.075	13	19.9	1.3	13	15.9	0.987	13	11.1	41650000	23	42	0.2813	687.43	423	48.8	8.56
Q29RQ1	Complement component C7 OS=Bos taurus GN=C7 PE=2 SV=1 - [CO7_BOVIN]	0.1886	1	13	13	31	1.346	12	29.3	0.966	13	21.9	1.399	12	23.2	18770000	22	31	0.1886	568.59	843	93	7.11
Q95M17	Acidic mammalian chitinase OS=Bos taurus GN=CHIA PE=1 SV=1 - [CHIA_BOVIN]	0.322	1	12	12	55	0.811	14	14.8	0.97	14	34.6	0.88	14	22.1	108500000	24	55	0.322	1704.22	472	52.1	5.58
P19803	Rho GDP-dissociation inhibitor 1 OS=Bos taurus GN=ARHGDIA PE=1 SV=3 - [GDIR1_BOVIN]	0.152	2	2	2	6	0.832	1		0.454	1		1.732	2	11.1	4731000	3	6	0.152	179.24	204	23.4	5.2
P20959	Insulin-like growth factor-binding protein 3 OS=Bos taurus GN=IGFBP3 PE=1 SV=3 - [IBP3_BOVIN]	0.0378	1	1	1	4	1.012	1		0.997	1		1.035	1		5522000	3	4	0.0378	80.32	291	31.5	8.69
Q3MHN2	Complement component C9 OS=Bos taurus GN=C9 PE=2 SV=1 - [CO9_BOVIN]	0.2865	1	14	14	70	1.069	21	22.9	1.123	21	29.6	0.99	21	13	175600000	36	70	0.2865	744.04	548	62	5.9
Q24K22	Hepatocyte growth factor-like protein OS=Bos taurus GN=MST1 PE=2 SV=1 - [HGFL_BOVIN]	0.014	1	1	1	1	0.26	1		0.718	1		0.369	1		1111000	1	1	0.014	23.48	712	79.9	8.02
P18902	Retinol-binding protein 4 OS=Bos taurus GN=RBP4 PE=1 SV=1 - [RET4_BOVIN]	0.5464	1	11	11	53	0.366	17	29.7	0.451	17	47.1	0.818	18	12.5	612600000	25	53	0.5464	1208.27	183	21.1	5.68
Q9N2I2	Plasma serine protease inhibitor OS=Bos taurus GN=SERPINA5 PE=1 SV=1 - [IPSP_BOVIN]	0.2673	3	9	9	24	0.781	8	14.5	0.815	8	15.2	0.982	9	12.3	33890000	17	24	0.2673	337.69	404	45.3	9.36
P02672	Fibrinogen alpha chain OS=Bos taurus GN=FGA PE=1 SV=5 - [FIBA_BOVIN]	0.1138	1	5	5	10	1.257	6	12.1	0.828	4	3.5	1.56	4	12.5	7538000	7	10	0.1138	187.03	615	67	7.17
P01030	Complement C4 (Fragments) OS=Bos taurus GN=C4 PE=1 SV=2 - [CO4_BOVIN]	0.2978	3	20	20	73	0.757	20	23.8	0.788	20	32.8	0.993	22	19.1	151700000	39	73	0.2978	1287.32	920	101.8	6.58
Q29S21	Keratin, type II cytoskeletal 7 OS=Bos taurus GN=KRT7 PE=2 SV=1 - [K2C7_BOVIN]	0.0644	14	1	3	22	1.237	1		0.577	1		2.185	1		20980000	7	22	0.0644	210.94	466	51.5	5.97
Q2KIS7	Tetranectin OS=Bos taurus GN=CLEC3B PE=2 SV=1 - [TETN_BOVIN]	0.5297	2	7	7	23	0.58	8	30.9	0.695	7	23.4	0.899	8	9	51680000	14	23	0.5297	608.24	202	22.1	5.64
Q2KJ63	Plasma kallikrein OS=Bos taurus GN=KLKB1 PE=2 SV=1 - [KLKB1_BOVIN]	0.1447	1	9	9	26	0.973	10	17.1	0.868	9	13	1.154	9	9.3	19160000	15	26	0.1447	383.98	636	70.9	8.25
Q0VCM5	Inter-alpha-trypsin inhibitor heavy chain H1 OS=Bos taurus GN=ITIH1 PE=2 SV=1 - [ITIH1_BOVIN]	0.1247	1	12	12	37	0.835	11	17.7	0.782	12	25.9	1.068	11	6	45590000	27	37	0.1247	711.7	906	101.2	7.4
Q27967	Secreted phosphoprotein 24 OS=Bos taurus GN=SPP2 PE=1 SV=2 - [SPP24_BOVIN]	0.1675	1	3	3	6	0.437	3	55.2	0.925	3	32.8	0.599	3	19.8	7439000	3	6	0.1675	167.08	203	23.1	8.09
P50397	Rab GDP dissociation inhibitor beta OS=Bos taurus GN=GDI2 PE=2 SV=3 - [GDIB_BOVIN]	0.0494	4	2	2	3	0.906	2	2.7	0.734	2	48.8	1.259	2	52	4235000	3	3	0.0494	100.94	445	50.5	6.25
Q03247	Apolipoprotein E OS=Bos taurus GN=APOE PE=2 SV=1 - [APOE_BOVIN]	0.193	1	5	5	9	0.757	6	20.4	0.489	6	11.4	1.747	6	9	34970000	6	9	0.193	281.29	316	36	5.67
Q29RU4	Complement component C6 OS=Bos taurus GN=C6 PE=2 SV=1 - [CO6_BOVIN]	0.176	1	12	12	29	0.869	11	19.3	0.862	11	35.4	0.903	12	21.4	19690000	21	29	0.176	600.79	932	104.5	6.98
P02070	Hemoglobin subunit beta OS=Bos taurus GN=HBB PE=1 SV=1 - [HBB_BOVIN]	0.2897	2	1	4	12	1.127	1		2.192	1		0.524	1		136900000	9	12	0.2897	303.59	145	15.9	7.59
P37141	Glutathione peroxidase 3 OS=Bos taurus GN=GPX3 PE=2 SV=2 - [GPX3_BOVIN]	0.0531	1	1	1	1	0.662	1		2.143	1		0.315	1		5796000	1	1	0.0531	26.42	226	25.6	7.3
P07107	Acyl-CoA-binding protein OS=Bos taurus GN=DBI PE=1 SV=2 - [ACBP_BOVIN]	0.4483	2	3	3	7	0.537	2	1.8	1.138	2	13.6	0.481	2	11.7	11010000	4	7	0.4483	185.32	87	10	6.57
Q3SWW8	Thrombospondin-4 OS=Bos taurus GN=THBS4 PE=2 SV=1 - [TSP4_BOVIN]	0.0156	1	1	1	1							0.761	1		3640000	1	1	0.0156	73.08	961	105.9	4.68
P61823	Ribonuclease pancreatic OS=Bos taurus GN=RNASE1 PE=1 SV=1 - [RNAS1_BOVIN]	0.2267	1	2	2	7	0.662	2	29.4	0.902	2	11.8	0.748	2	17.1	8494000	4	7	0.2267	193.19	150	16.5	8.62
Q3Y5Z3	Adiponectin OS=Bos taurus GN=ADIPOQ PE=1 SV=1 - [ADIPO_BOVIN]	0.1417	1	3	3	7	2.125	3	9.4	1.682	3	20.6	1.189	3	2.2	31730000	5	7	0.1417	77.87	240	26.1	5.74
Q9TT36	Thyroxine-binding globulin OS=Bos taurus GN=SERPINA7 PE=2 SV=1 - [THBG_BOVIN]	0.1849	2	7	7	26	1.864	5	6.9	1.413	5	41	1.319	5	42.1	5707000	14	26	0.1849	311.77	411	46	5.72
A2I7N0	Serpin A3-4 OS=Bos taurus GN=SERPINA3-4 PE=3 SV=1 - [SPA34_BOVIN]	0.2311	4	2	10	46	1.541	2	7.8	2.107	2	38.4	0.746	2	29.9	73300000	17	46	0.2311	365.38	411	46.3	6.32
Q2KIU3	Protein HP-25 homolog 2 OS=Bos taurus PE=2 SV=1 - [HP252_BOVIN]	0.1488	1	2	2	9	0.812	3	37.7	0.95	2	5	0.658	2	49.4	16510000	5	9	0.1488	180.71	215	22.9	5.33
A2I7M9	Serpin A3-2 OS=Bos taurus GN=SERPINA3-2 PE=3 SV=1 - [SPA32_BOVIN]	0.309	3	5	13	55	1.397	6	6.8	1.251	5	56.6	1.01	5	25.4	282600000	24	55	0.309	655.4	411	46.2	5.99
P33433	Histidine-rich glycoprotein (Fragments) OS=Bos taurus GN=HRG PE=1 SV=1 - [HRG_BOVIN]	0.0581	1	2	2	7	0.899	1		1	1		0.917	1		15960000	4	7	0.0581	217.28	396	44.4	7.46
A2I7N3	Serpin A3-7 OS=Bos taurus GN=SERPINA3-7 PE=3 SV=1 - [SPA37_BOVIN]	0.1823	1	7	9	25	1.661	8	22.8	1.459	8	41.1	1.235	8	17.5	253100000	15	25	0.1823	259.47	417	46.9	6.34
Q58CQ9	Pantetheinase OS=Bos taurus GN=VNN1 PE=2 SV=1 - [VNN1_BOVIN]	0.0569	1	3	3	7	1.301	3	14.4	1.703	2	0.8	0.887	2	18.6	3737000	6	7	0.0569	154.03	510	56.9	5.57
E1BF81	Corticosteroid-binding globulin OS=Bos taurus GN=SERPINA6 PE=3 SV=1 - [CBG_BOVIN]	0.0248	1	1	1	3	2.228	1		2.335	1		0.973	1		6700000	2	3	0.0248	46.16	404	45.1	5.88
P12082	Complement C5a anaphylatoxin OS=Bos taurus GN=C5 PE=1 SV=1 - [CO5_BOVIN]	0.1351	1	1	1	2	1.389	1		1.424	1		0.995	1		8430000	2	2	0.1351	65.42	74	8.5	8.27
P81644	Apolipoprotein A-II OS=Bos taurus GN=APOA2 PE=1 SV=2 - [APOA2_BOVIN]	0.16	1	4	4	6	0.232	3	20.7	2.001	3	14.6	0.118	3	13.8	37520000	5	6	0.16	64.83	100	11.2	8.1
Q0VCX1	Complement C1s subcomponent OS=Bos taurus GN=C1S PE=2 SV=2 - [C1S_BOVIN]	0.0145	1	1	1	1	0.535	1		0.896	1		0.609	1		2688000	1	1	0.0145	28.11	689	76.6	5.08
G3GTP7	Vitronectin OS=Cricetulus griseus GN=I79_001034 PE=3 SV=1 - [G3GTP7_CRIGR]	0.0251	2	3	3	12	0.948	3	2.6	0.84	3	8.5	1.198	3	5.9	24410000	4	12	0.0251	191.25	876	100.1	6.81
G3I8G0	Keratin, type I cytoskeletal 17 OS=Cricetulus griseus GN=I79_019831 PE=3 SV=1 - [G3I8G0_CRIGR]	0.1157	4	0	6	9										42740000	7	9	0.1157	91.75	432	48	5.06
G3I8F9	Keratin, type I cytoskeletal 14 OS=Cricetulus griseus GN=I79_019828 PE=3 SV=1 - [G3I8F9_CRIGR]	0.1014	6	1	6	12	1.834	1		1.373	1		1.362	1		83290000	10	12	0.1014	107.42	483	52.6	5.16
G3GZL3	Roquin OS=Cricetulus griseus GN=I79_003298 PE=3 SV=1 - [G3GZL3_CRIGR]	0.0522	1	2	7	22	1.643	2	22	1.959	2	102.4	0.855	2	69.7	78960000	13	22	0.0522	186.09	1418	158.5	7.47
G3IPN2	Keratin, type I cytoskeletal 10 (Fragment) OS=Cricetulus griseus GN=I79_025951 PE=3 SV=1 - [G3IPN2_CRIGR]	0.2099	2	1	5	13	1.159	2	10.6	1.094	2	9.7	1.08	2	20.5	58180000	9	13	0.2099	158.24	243	27.8	4.49
G3HBR8	Hemoglobin subunit alpha OS=Cricetulus griseus GN=I79_007867 PE=3 SV=1 - [G3HBR8_CRIGR]	0.1056	2	1	1	2										330200000	2	2	0.1056	57.3	142	15.2	7.39
G3IBN8	Keratin, type II cytoskeletal 6A OS=Cricetulus griseus GN=I79_021069 PE=3 SV=1 - [G3IBN8_CRIGR]	0.0481	1	1	2	7	3.152	1		0.304	1		10.56	1		22370000	4	7	0.0481	177.81	457	48.5	7.99
G3IKI7	Keratin, type II cytoskeletal 2 oral OS=Cricetulus griseus GN=I79_024390 PE=4 SV=1 - [G3IKI7_CRIGR]	0.0458	12	1	3	24				0.588	2	65.2				23090000	8	24	0.0458	224.66	655	67.8	7.78
G3IBN9	Keratin, type II cytoskeletal 71 OS=Cricetulus griseus GN=I79_021070 PE=3 SV=1 - [G3IBN9_CRIGR]	0.0582	12	1	4	30				0.672	1					21650000	10	30	0.0582	339.54	1202	133.3	6.55
G3IBP3	Keratin, type II cytoskeletal 2 epidermal OS=Cricetulus griseus GN=I79_021074 PE=3 SV=1 - [G3IBP3_CRIGR]	0.1224	11	3	6	32	1.43	3	0.6	1.053	3	29.4	1.383	3	0.8	72350000	13	32	0.1224	549.39	441	45.9	8.13
G3IKI6	Keratin, type II cytoskeletal 1b OS=Cricetulus griseus GN=I79_024389 PE=3 SV=1 - [G3IKI6_CRIGR]	0.0874	11	3	6	41	1.278	4	13.4	1.065	4	12.2	1.239	4	1.8	104800000	16	41	0.0874	497.26	835	93.4	5.45
O02659	Mannose-binding protein C OS=Bos taurus GN=MBL PE=2 SV=1 - [MBL2_BOVIN]	0.0442	1	1	1	3	1.445	1		1.226	1		1.202	1		12250000	3	3	0.0442	85.34	249	26.5	5.2
G3GWB1	Hepatocyte growth factor activator OS=Cricetulus griseus GN=I79_002031 PE=3 SV=1 - [G3GWB1_CRIGR]	0.0593	1	3	3	20	0.96	3	19.1	0.679	3	24.9	1.74	3	11.1	18840000	8	20	0.0593	713.15	658	70.9	7.4
G3IDH8	Sperm motility kinase OS=Cricetulus griseus GN=I79_021760 PE=4 SV=1 - [G3IDH8_CRIGR]	0.0208	1	1	1	1	1.285	1		1.489	1		0.88	1		37870000	1	1	0.0208	27.54	337	38.6	7.4
Q8SPP7	Peptidoglycan recognition protein 1 OS=Bos taurus GN=PGLYRP1 PE=1 SV=1 - [PGRP1_BOVIN]	0.0632	1	1	1	1	1.448	1		0.982	1		1.504	1		5701000	1	1	0.0632	65.31	190	21	9.5
G3HEY3	60S ribosomal protein L36 OS=Cricetulus griseus GN=I79_009130 PE=4 SV=1 - [G3HEY3_CRIGR]	0.0427	1	1	1	1										8958000	1	1	0.0427	24.4	164	18.7	12.07
Q32L76	Serum amyloid A-4 protein OS=Bos taurus GN=SAA4 PE=2 SV=1 - [SAA4_BOVIN]	0.2481	1	3	3	13	1.04	3	22	0.97	3	21	0.939	3	2.7	19540000	9	13	0.2481	148.26	129	14.7	8.1
G3GR63	Inter-alpha-trypsin inhibitor heavy chain H2 OS=Cricetulus griseus GN=I79_000006 PE=4 SV=1 - [G3GR63_CRIGR]	0.0142	1	1	1	2	1.105	1		1.198	1		0.941	1		29530000	2	2	0.0142	35.97	772	87.4	7.81
P35541	Serum amyloid A protein OS=Bos taurus GN=SAA1 PE=1 SV=2 - [SAA_BOVIN]	0.3	1	2	2	8	2.524	2	61.3	6.728	1		0.261	1		39950000	3	8	0.3	177.47	130	14.5	8.13
G3IDK4	Collagen alpha-1(II) chain OS=Cricetulus griseus GN=I79_021787 PE=4 SV=1 - [G3IDK4_CRIGR]	0.0141	2	1	1	3	0.67	1		0.708	1		0.966	1		6156000	2	3	0.0141	60.83	709	73.9	5.69
G3IFZ1	Fibulin-1 OS=Cricetulus griseus GN=I79_022667 PE=4 SV=1 - [G3IFZ1_CRIGR]	0.0159	1	1	1	3	0.758	1		0.767	1		1.007	1		19280000	2	3	0.0159	86.14	628	69	5.34
G3GTJ6	Complement component C8 beta chain OS=Cricetulus griseus GN=I79_000981 PE=4 SV=1 - [G3GTJ6_CRIGR]	0.0259	1	1	1	2	0.749	1		0.542	1		1.409	1		29630000	2	2	0.0259	65.53	424	48.3	7.58
G3H7G9	Collagen alpha-1(XV) chain OS=Cricetulus griseus GN=I79_006300 PE=4 SV=1 - [G3H7G9_CRIGR]	0.0116	1	1	1	2	1.043	1		1.326	1		0.802	1		3609000	2	2	0.0116	30.3	859	91.8	4.44
P19035	Apolipoprotein C-III OS=Bos taurus GN=APOC3 PE=1 SV=2 - [APOC3_BOVIN]	0.1667	1	1	1	2	0.341	2	5.2	1.348	2	6.3	0.258	2	1.1	33310000	1	2	0.1667	131.16	96	10.7	5.11
G3IDM2	Cofilin-1 OS=Cricetulus griseus GN=I79_021805 PE=4 SV=1 - [G3IDM2_CRIGR]	0.0723	2	1	1	1										3955000	1	1	0.0723	26.94	166	18.5	8.09
Q9XSJ4	Alpha-enolase OS=Bos taurus GN=ENO1 PE=1 SV=4 - [ENOA_BOVIN]	0.1797	6	1	6	9							20.175	1		18900000	6	9	0.1797	294.25	434	47.3	6.8
P01888	Beta-2-microglobulin OS=Bos taurus GN=B2M PE=1 SV=2 - [B2MG_BOVIN]	0.0847	1	1	1	1	0.676	1		0.716	1		0.963	1		3788000	1	1	0.0847	32.71	118	13.7	8
P18203	Peptidyl-prolyl cis-trans isomerase FKBP1A OS=Bos taurus GN=FKBP1A PE=1 SV=2 - [FKB1A_BOVIN]	0.25	2	2	2	2	0.909	2	4.7	0.583	2	3	1.591	2	1.7	34540000	2	2	0.25	131.06	108	11.9	8.15
Q95122	Monocyte differentiation antigen CD14 OS=Bos taurus GN=CD14 PE=2 SV=2 - [CD14_BOVIN]	0.0268	1	1	1	2	0.468	1								2401000	1	2	0.0268	40.18	373	39.6	5.57
A7E3W2	Galectin-3-binding protein OS=Bos taurus GN=LGALS3BP PE=1 SV=1 - [LG3BP_BOVIN]	0.018	1	1	1	1	0.86	1		0.819	1		1.071	1		3543000	1	1	0.018	25.72	555	62.1	5.6
G3HIQ1	Peptidyl-prolyl cis-trans isomerase OS=Cricetulus griseus GN=I79_010526 PE=3 SV=1 - [G3HIQ1_CRIGR]	0.2378	3	2	4	9	2.576	1		0.044	2	34.1	47.807	1		60380000	4	9	0.2378	181.9	164	17.9	8.28
G3HMB8	Peptidyl-prolyl cis-trans isomerase OS=Cricetulus griseus GN=I79_011869 PE=3 SV=1 - [G3HMB8_CRIGR]	0.25	6	0	2	6										88660000	2	6	0.25	76.12	116	12.5	8.32
G3I792	Peptidyl-prolyl cis-trans isomerase OS=Cricetulus griseus GN=I79_019377 PE=3 SV=1 - [G3I792_CRIGR]	0.2109	4	0	2	5										63780000	2	5	0.2109	43.62	128	14.1	6.79
G3IG05	Annexin OS=Cricetulus griseus GN=I79_022682 PE=3 SV=1 - [G3IG05_CRIGR]	0.209	2	4	4	5	1.335	2	43.7	0.112	2	240.9	12.213	2	124.3	9318000	4	5	0.209	169.99	244	27	5.97
G3IAQ0	Alpha-enolase OS=Cricetulus griseus GN=I79_020676 PE=3 SV=1 - [G3IAQ0_CRIGR]	0.1911	4	1	6	9										15010000	6	9	0.1911	307.66	429	46.7	6.16
G3I8G1	Keratin, type I cytoskeletal 42 OS=Cricetulus griseus GN=I79_019833 PE=3 SV=1 - [G3I8G1_CRIGR]	0.037	1	1	2	4				1.051	1					4883000	2	4	0.037	63.84	459	50.8	5.21
G3I5N6	Insulin-like growth factor-binding protein 4 OS=Cricetulus griseus GN=I79_018789 PE=4 SV=1 - [G3I5N6_CRIGR]	0.122	1	2	2	3	8.503	1		0.518	1		16.74	1		4655000	2	3	0.122	85.02	254	27.7	7.14
G3I6F2	Alpha-enolase OS=Cricetulus griseus GN=I79_019072 PE=4 SV=1 - [G3I6F2_CRIGR]	0.2125	2	1	3	3										11780000	3	3	0.2125	38.73	160	17.5	9.19
G3I936	Epididymal secretory protein E1 OS=Cricetulus griseus GN=I79_020069 PE=4 SV=1 - [G3I936_CRIGR]	0.1074	1	1	1	3										11120000	2	3	0.1074	40.84	149	16.5	7.97
G3I5L3	Annexin OS=Cricetulus griseus GN=I79_018766 PE=3 SV=1 - [G3I5L3_CRIGR]	0.0636	2	3	3	3										1412000	3	3	0.0636	75.36	346	38.8	7.02
G3I4Z7	Galectin OS=Cricetulus griseus GN=I79_018538 PE=4 SV=1 - [G3I4Z7_CRIGR]	0.1333	1	1	1	2										6758000	1	2	0.1333	21.43	135	14.8	5.8
G3IAZ4	Cysteine-rich protein 1 OS=Cricetulus griseus GN=I79_020780 PE=4 SV=1 - [G3IAZ4_CRIGR]	0.1429	1	1	1	1										14230000	1	1	0.1429	21.76	70	7.8	8.38
G3HTP6	Alpha-enolase OS=Cricetulus griseus GN=I79_014274 PE=4 SV=1 - [G3HTP6_CRIGR]	0.0976	1	1	1	1										30790000	1	1	0.0976	40.69	123	13.9	4.94
G3HC25	Protein S100-A13 OS=Cricetulus griseus GN=I79_008068 PE=4 SV=1 - [G3HC25_CRIGR]	0.1122	2	1	1	2										7100000	1	2	0.1122	65.5	98	11.2	5.31
G3GRR9	Paraplegin OS=Cricetulus griseus GN=I79_000214 PE=3 SV=1 - [G3GRR9_CRIGR]	0.0102	1	1	1	1	1.2	1		0.562	1		2.178	1		38540000	1	1	0.0102	35.8	781	86.4	9.1
G3I924	Putative uncharacterized protein OS=Cricetulus griseus GN=I79_020058 PE=4 SV=1 - [G3I924_CRIGR]	0.0698	1	1	1	1	1.154	1		1.007	1		1.169	1		12760000	1	1	0.0698	30.34	86	10.1	9.41
G3GTC0	5'-nucleotidase OS=Cricetulus griseus GN=I79_000898 PE=3 SV=1 - [G3GTC0_CRIGR]	0.0144	1	1	1	1										3430000	1	1	0.0144	30.86	556	61.7	6.64
G3I474	Putative bifunctional methylenetetrahydrofolate dehydrogenase/cyclohydrolase 2 OS=Cricetulus griseus GN=I79_018250 PE=3 SV=1 - [G3I474_CRIGR]	0.0538	1	1	1	2										10090000	1	2	0.0538	43.15	279	30.3	8.75
G3HK16	Alpha-1,3-mannosyl-glycoprotein 2-beta-N-acetylglucosaminyltransferase OS=Cricetulus griseus GN=I79_011028 PE=4 SV=1 - [G3HK16_CRIGR]	0.0201	1	1	1	1										833400	1	1	0.0201	22.2	447	51.8	9.36
G3I7H7	Acyl-CoA dehydrogenase family member 9, mitochondrial OS=Cricetulus griseus GN=I79_019466 PE=3 SV=1 - [G3I7H7_CRIGR]	0.0159	1	1	1	1										4150000	1	1	0.0159	0	628	69	7.44
Q2TBU0	Haptoglobin OS=Bos taurus GN=HP PE=2 SV=1 - [HPT_BOVIN]	0.0224	1	1	1	1	3.037	1		2.245	1		1.38	1		2677000	1	1	0.0224	29.58	401	44.8	7.71
Q05443	Lumican OS=Bos taurus GN=LUM PE=1 SV=1 - [LUM_BOVIN]	0.0234	1	1	1	1	2.458	1		4.77	1		0.525	1		725400	1	1	0.0234	26.34	342	38.7	6.35
Q2KIX7	Protein HP-25 homolog 1 OS=Bos taurus PE=1 SV=1 - [HP251_BOVIN]	0.0566	1	1	1	3	0.842	1								9121000	1	3	0.0566	26.95	212	22.5	7.46
G3HAM0	Dynein heavy chain 5, axonemal OS=Cricetulus griseus GN=I79_007466 PE=4 SV=1 - [G3HAM0_CRIGR]	0.0023	1	1	1	1										259700000	1	1	0.0023	24.2	4411	504	5.76
G3INC5	Cathepsin L1 OS=Cricetulus griseus GN=I79_025440 PE=3 SV=1 - [G3INC5_CRIGR]	0.039	1	1	1	1										12780000	1	1	0.039	64.44	333	37.2	7.17
G3GUV4	Stromelysin-2 OS=Cricetulus griseus GN=I79_001478 PE=4 SV=1 - [G3GUV4_CRIGR]	0.0072	1	1	1	2										2620000	1	2	0.0072	52.06	966	107.6	6.2
