# Supplementary material for: Differential secretome of pancreatic cancer cells in serum-containing conditioned medium reveals CCT8 as a new biomarker of pancreatic cancer invasion and metastasis
Source: Cancer Cell Int. 2019 Oct 11;19:262. doi: 10.1186/s12935-019-0980-1 (PMC6788113; doi:10.1186/s12935-019-0980-1)
Supplement: Supplementary file 2 — Additional file 2: Table S2. The acquired raw files were analyzed by Maxquant. List of 12 proteins differentially expression by PC-1.0 and PC-1 pancreatic cancer cells with fold change > 1.5. [file 12935_2019_980_MOESM2_ESM.xlsx]

## Sheet: info
Differential secretome of pancreatic cancer cells in serum-containing conditioned medium reveals CCT8 as a new biomarker of pancreatic cancer invasion and metastasis
Peng Liu1,Lingming Kong1, Haoyi Jin1, Yunhao Wu1, Xiaodong Tan1,* Bing Song1,2,*
1 1st Department of general surgery, Shengjing Hospital, China Medical University, Shenyang 110004, China
2 Cardiff Institute of Tissue Engineering and Repair, School of Dentistry, Cardiff University, Cardiff, CF14 4XY, UK.
* Corresponding Author: Xiaodong Tan, 1st Department of general surgey, Shengjing Hospital, China Medical University, Shenyang 110004, China. Phone: +86-24-9661531111, E-mail:tanxdcmu@163.com;
Bing Song, Cardiff Institute of Tissue Engineering and Repair, School of Dentistry, Cardiff University, Cardiff, CF14 4XY, UK. E-mail: songb@cardiff.ac.uk
Additional Table S2: The acquired raw files were analyzed by Maxquant.
Explanation of the sheets in this file:
Sheet name
Maquant		The acquired raw files were analyzed by Maxquant.
DEP		List of 12 proteins differentially expression by PC-1.0 and PC-1 pancreatic cancer cells with fold change > 1.5.

## Sheet: Maxquant
Protein IDs	Majority protein IDs	Peptide counts (all)	Peptide counts (razor+unique)	Peptide counts (unique)	Fasta headers	Proteins	Peptides	Razor + unique peptides	Unique peptides	Sequence coverage [%]	Unique + razor sequence coverage [%]	Unique sequence coverage [%]	Mol. weight [kDa]	Sequence length	Sequence lengths	PEP	Ratio M/L	Ratio M/L normalized	Ratio M/L variability [%]	Ratio M/L count	Ratio H/L	Ratio H/L normalized	Ratio H/L variability [%]	Ratio H/L count	Ratio H/M	Ratio H/M normalized	Ratio H/M variability [%]	Ratio H/M count	Intensity	Intensity L	Intensity M	Intensity H	Only identified by site	Reverse	Contaminant	id	Peptide IDs	Peptide is razor	Mod. peptide IDs	Evidence IDs	MS/MS IDs	Best MS/MS	Oxidation (M) site IDs	Oxidation (M) site positions
G3H5X2	G3H5X2	1	1	1	>tr|G3H5X2|G3H5X2_CRIGR Mediator of RNA polymerase II transcription subunit 1 OS=Cricetulus griseus GN=I79_005717 PE=4 SV=1	1	1	1	1	0.8	0.8	0.8	168.42	1581	1581	0.0089574	NaN	NaN	NaN	0	NaN	NaN	NaN	0	NaN	NaN	NaN	0	0	0	0	0	+			101	896	TRUE	909	3196;3197;3198	10930;10931;10932	10930	22	1116
G3HV53	G3HV53	1	1	1	>tr|G3HV53|G3HV53_CRIGR Retinoic acid receptor gamma OS=Cricetulus griseus GN=I79_014830 PE=3 SV=1	1	1	1	1	3.3	3.3	3.3	50.846	458	458	0.053646	NaN	NaN	NaN	0	NaN	NaN	NaN	0	NaN	NaN	NaN	0	0	0	0	0	+			110	1050	TRUE	1065	3704	12620	12620	30;31;32	375;379;381
G3I1J3	G3I1J3	1	1	1	>tr|G3I1J3|G3I1J3_CRIGR AMY-1-associating protein expressed in testis 1-like OS=Cricetulus griseus GN=I79_017254 PE=4 SV=1	1	1	1	1	1.1	1.1	1.1	87.52	745	745	0.023124	NaN	NaN	NaN	0	NaN	NaN	NaN	0	NaN	NaN	NaN	0	16912000	0	16912000	0	+			113	355	TRUE	361	1263;1264;1265	4420;4421;4422;4423	4423	35;36;37	248;249;252
P35541	P35541	2	2	2	>sp|P35541|SAA_BOVIN Serum amyloid A protein OS=Bos taurus GN=SAA1 PE=1 SV=2	1	2	2	2	22.3	22.3	22.3	14.516	130	130	3.5898e-29	0.1497	0.14376	46.44	6	0.69303	0.64302	23.394	6	4.7701	4.5272	71.282	6	118250000	59643000	7106700	51502000				149	468;577	True;True	477;586	1664;1665;2004;2005;2006;2007	5775;5776;5777;5778;6771;6772;6773;6774;6775;6776;6777;6778;6779;6780;6781;6782;6783;6784;6785;6786	5775;6785
G3GZL3	G3GZL3	8	2	2	>tr|G3GZL3|G3GZL3_CRIGR Roquin OS=Cricetulus griseus GN=I79_003298 PE=3 SV=1	1	8	2	2	5.2	1.3	1.3	158.64	1418	1418	1.378e-43	0.32911	0.30358	57.749	4	0.66612	0.65666	11.248	4	1.8392	1.8134	41.9	4	89172000	33866000	27258000	28048000				100	80;241;393;428;676;776;991;1270	True;False;False;False;True;False;False;False	80;244;245;400;436;685;788;1006;1291	254;255;256;867;868;869;870;871;872;1401;1402;1403;1531;1532;1533;2345;2813;2814;2815;3500;3501;3502;4496;4497;4498	839;840;841;842;843;844;845;846;847;848;849;850;851;852;853;854;855;856;857;858;859;860;3069;3070;3071;3072;3073;3074;3075;3076;3077;3078;3079;3080;3081;3082;3083;3084;3085;3086;4906;4907;4908;5304;5305;5306;5307;5308;5309;5310;5311;5312;7948;7949;7950;9713;9714;9715;9716;9717;9718;9719;9720;9721;9722;9723;9724;9725;11816;11817;11818;11819;11820;11821;11822;11823;11824;15139;15140;15141;15142;151…	850;3076;4907;5306;7950;9724;11822;15145	9	1006
Q05716	Q05716	2	2	2	>sp|Q05716|IBP4_BOVIN Insulin-like growth factor-binding protein 4 OS=Bos taurus GN=IGFBP4 PE=2 SV=1	1	2	2	2	12	12	12	27.89	258	258	1.9384e-62	0.33154	0.29617	50.015	9	1.4401	1.4092	14.684	9	4.4813	4.4297	57.386	9	63016000	21519000	9365500	32132000				153	324;501	True;True	330;510	1156;1157;1158;1159;1160;1161;1772;1773;1774	4078;4079;4080;4081;4082;4083;4084;4085;4086;6081;6082;6083;6084;6085;6086;6087	4084;6087
Q3ZCI9;G3GT06	Q3ZCI9;G3GT06	1;1	1;1	1;1	>sp|Q3ZCI9|TCPQ_BOVIN T-complex protein 1 subunit theta OS=Bos taurus GN=CCT8 PE=1 SV=3;>tr|G3GT06|G3GT06_CRIGR T-complex protein 1 subunit theta OS=Cricetulus griseus GN=I79_000779 PE=4 SV=1	2	1	1	1	6.6	6.6	6.6	59.609	548	548;230	0.030374	0.39676	0.36467	NaN	1	0.67266	0.52474	NaN	1	1.7708	1.5862	NaN	1	8828800	4823800	1617200	2387800	+			95	895	TRUE	908	3195	10929	10929	20	85
G3HYN6	G3HYN6	1	1	1	>tr|G3HYN6|G3HYN6_CRIGR Zinc finger protein 518B OS=Cricetulus griseus GN=I79_016177 PE=4 SV=1	1	1	1	1	0.9	0.9	0.9	121.02	1094	1094	0.024561	0.46744	0.46653	NaN	1	0.27617	0.22794	NaN	1	0.59083	0.53945	NaN	1	900550	696970	105190	98398	+			111	860	TRUE	872	3066	10479	10479	33	923
P04421;Q06283;Q06285;Q06284	P04421;Q06283;Q06285;Q06284	2;2;2;1	2;2;2;1	2;2;2;1	>sp|P04421|LYSC_BOVIN Lysozyme C OS=Bos taurus GN=LYZ1 PE=1 SV=2;>sp|Q06283|LYSC2_BOVIN Lysozyme C-2 OS=Bos taurus GN=LYZ2 PE=1 SV=2;>sp|Q06285|LYSC1_BOVIN Lysozyme C-1 OS=Bos taurus GN=LYZ1 PE=2 SV=2;>sp|Q06284|LYSC3_BOVIN Lysozyme C-3 OS=Bos taurus GN=LY	4	2	2	2	17	17	17	16.373	147	147;147;147;147	3.8717e-15	0.582	0.52754	7.6634	4	1.5459	1.475	21.125	4	2.7602	2.8269	16.739	4	10667000	3479600	1829000	5358500				137	225;586	True;True	228;595	813;814;815;2030	2910;2911;2912;2913;2914;2915;2916;2917;6833;6834	2910;6833
Q5EA62	Q5EA62	1	1	1	>sp|Q5EA62|FBLN5_BOVIN Fibulin-5 OS=Bos taurus GN=FBLN5 PE=2 SV=1	1	1	1	1	2.7	2.7	2.7	50.164	448	448	0.00012447	0.59744	0.55745	6.6432	3	1.3816	1.2995	11.547	3	2.3518	2.3595	1.5036	3	11922000	4006300	2272800	5643200				168	1154	TRUE	1171	4068;4069;4070	13821;13822;13823;13824;13825	13821
Q2KJC6	Q2KJC6	1	1	1	>sp|Q2KJC6|METK1_BOVIN S-adenosylmethionine synthase isoform type-1 OS=Bos taurus GN=MAT1A PE=2 SV=1	1	1	1	1	5.1	5.1	5.1	43.76	396	396	0.018079	0.60727	0.58354	6.6274	3	0.78799	0.67156	17.297	3	1.214	1.1203	7.9146	3	53107000	22269000	13178000	17660000	+			158	1224	TRUE	1243	4326;4327;4328	14576;14577;14578	14577	54;55	75;77
G3HUW2	G3HUW2	1	1	1	>tr|G3HUW2|G3HUW2_CRIGR Striatin OS=Cricetulus griseus GN=I79_014730 PE=4 SV=1	1	1	1	1	5	5	5	75.141	677	677	0.053896	0.61454	0.56884	NaN	1	0.73039	0.55027	NaN	1	1.0768	0.95643	NaN	1	17190000	7219400	4885700	5084700	+			109	707	TRUE	716	2551	8839	8839	28;29	599;619
G3INC5	G3INC5	1	1	1	>tr|G3INC5|G3INC5_CRIGR Cathepsin L1 OS=Cricetulus griseus GN=I79_025440 PE=3 SV=1	1	1	1	1	3.9	3.9	3.9	37.248	333	333	7.2849e-09	0.62909	0.56445	NaN	1	0.066233	0.058409	NaN	1	0.10528	0.095579	NaN	1	3135300	1892700	1122200	120310				132	516	TRUE	525	1819	6227	6227
G3GXV8;Q5E9E2	G3GXV8;Q5E9E2	1;1	1;1	1;1	>tr|G3GXV8|G3GXV8_CRIGR Myosin regulatory light polypeptide 9 OS=Cricetulus griseus GN=I79_002602 PE=4 SV=1;>sp|Q5E9E2|MYL9_BOVIN Myosin regulatory light polypeptide 9 OS=Bos taurus GN=MYL9 PE=2 SV=3	2	1	1	1	4.1	4.1	4.1	19.827	172	172;172	0.030442	0.65345	0.60269	NaN	1	0.45273	0.44976	NaN	1	0.72559	0.71728	NaN	1	5975800	2730900	1919400	1325600	+			98	909	TRUE	923	3244	11058	11058	21	1
Q58CQ9	Q58CQ9	2	2	2	>sp|Q58CQ9|VNN1_BOVIN Pantetheinase OS=Bos taurus GN=VNN1 PE=2 SV=1	1	2	2	2	4.9	4.9	4.9	56.946	510	510	1.1074e-06	0.6723	0.61723	22.098	5	0.77006	0.71802	12.739	5	1.0383	1.0353	10.932	5	21514000	8395200	5546000	7573200				167	910;1464	True;True	924;1488	3245;3246;3247;5167;5168	11059;11060;11061;11062;11063;11064;11065;11066;11067;17226;17227	11064;17226
G3IAM3	G3IAM3	1	1	1	>tr|G3IAM3|G3IAM3_CRIGR Exosome complex exonuclease RRP43 OS=Cricetulus griseus GN=I79_020648 PE=4 SV=1	1	1	1	1	56.9	56.9	56.9	5.6215	51	51	0.04011	0.6824	0.6243	1.7633	2	0.45861	0.3165	13.508	2	0.51087	0.38986	22.295	2	11193000	5615700	3369100	2207700	+			122	883	TRUE	896	3152;3153	10791;10792	10792	41;42	1;27
P07456;Q9XTA3;REV__Q17QE3;G3GSU0	P07456;Q9XTA3;REV__Q17QE3;G3GSU0	2;1;1;1	2;1;1;1	2;1;1;1	>sp|P07456|IGF2_BOVIN Insulin-like growth factor II OS=Bos taurus GN=IGF2 PE=1 SV=4;>sp|Q9XTA3|MYOC_BOVIN Myocilin OS=Bos taurus GN=MYOC PE=2 SV=1;>sp|Q17QE3|GRL1A_BOVIN DNA-directed RNA polymerase II subunit GRINL1A OS=Bos taurus GN=POLR2M PE=1 SV=2;>tr|G	4	2	2	2	8.4	8.4	8.4	19.681	179	179;490;370;171	6.425e-08	0.68324	0.61924	90.071	6	1.5902	1.5572	6.3818	6	2.3155	2.3065	94.967	6	38798000	11690000	9670800	17438000				140	342;526	True;True	348;535	1216;1217;1218;1850;1851;1852	4263;4264;4265;4266;6295;6296;6297;6298;6299;6300;6301;6302;6303;6304;6305;6306	4263;6303
Q2T9M0	Q2T9M0	1	1	1	>sp|Q2T9M0|CD047_BOVIN UPF0602 protein C4orf47 homolog OS=Bos taurus PE=2 SV=1	1	1	1	1	2.3	2.3	2.3	34.503	309	309	0.048215	0.68361	0.61559	11.583	3	2.1713	2.1112	10.349	3	3.1303	3.0901	8.1151	3	26217000	6598600	4365900	15253000	+			160	901	TRUE	914	3218;3219;3220	10984;10985;10986	10984	57	1
A7E3W2	A7E3W2	2	2	2	>sp|A7E3W2|LG3BP_BOVIN Galectin-3-binding protein OS=Bos taurus GN=LGALS3BP PE=1 SV=1	1	2	2	2	3.4	3.4	3.4	62.126	555	555	0.00041502	0.68912	0.67673	65.9	2	0.56948	0.5556	79.917	2	0.82237	0.82464	10.817	2	3257000	1310600	990200	956230				4	396;486	True;True	403;495	1409;1410;1716	4923;4924;5908;5909	4923;5908
G3IDI0	G3IDI0	1	1	1	>tr|G3IDI0|G3IDI0_CRIGR Tripartite motif-containing protein 30 OS=Cricetulus griseus GN=I79_021762 PE=4 SV=1	1	1	1	1	1.9	1.9	1.9	59.015	513	513	0.032244	0.76418	0.69313	NaN	1	0.95017	0.79443	NaN	1	1.2374	1.1435	NaN	1	13948000	4602200	4439400	4906100	+			127	880	TRUE	893	3148	10782	10782	44;45;46	1;7;8
Q3SWW8	Q3SWW8	1	1	1	>sp|Q3SWW8|TSP4_BOVIN Thrombospondin-4 OS=Bos taurus GN=THBS4 PE=2 SV=1	1	1	1	1	1.6	1.6	1.6	105.97	961	961	1.1776e-10	0.80521	0.7741	3.0891	2	1.0735	1.09	2.7752	2	1.3332	1.3549	6.5631	2	4299200	1510700	1212400	1576100				164	38	TRUE	38	123;124	476;477	476
P19035	P19035	1	1	1	>sp|P19035|APOC3_BOVIN Apolipoprotein C-III OS=Bos taurus GN=APOC3 PE=1 SV=2	1	1	1	1	16.7	16.7	16.7	10.692	96	96	2.1136e-33	0.88317	0.82111	10.723	6	3.3686	3.1651	5.1631	6	3.982	3.8482	10.424	6	71229000	14170000	11332000	45727000				145	203	TRUE	206	726;727;728;729;730;731	2579;2580;2581;2582;2583;2584;2585;2586;2587;2588;2589	2579
G3I1E5	G3I1E5	1	1	1	>tr|G3I1E5|G3I1E5_CRIGR Serine/threonine-protein phosphatase 2A regulatory subunit B subunit alpha OS=Cricetulus griseus GN=I79_017198 PE=4 SV=1	1	1	1	1	0.7	0.7	0.7	129.86	1150	1150	0.032105	0.92296	0.87182	NaN	1	0.92176	0.9041	NaN	1	1.0241	1.0178	NaN	1	6993200	2454800	2301000	2237300	+			112	882	TRUE	895	3151	10790	10790	34	230
G3I771	G3I771	1	1	1	>tr|G3I771|G3I771_CRIGR Liver carboxylesterase OS=Cricetulus griseus GN=I79_019356 PE=4 SV=1	1	1	1	1	10.1	10.1	10.1	19.111	169	169	0.00091936	0.96993	0.90687	0.3214	2	0.81719	0.68413	2.7288	2	0.87154	0.85628	1.0063	2	12893000	5375800	3378000	4139300				120	64	TRUE	64	206;207	687;688	687
G3I699	G3I699	1	1	1	>tr|G3I699|G3I699_CRIGR Putative uncharacterized protein OS=Cricetulus griseus GN=I79_019011 PE=4 SV=1	1	1	1	1	32.9	32.9	32.9	9.3084	85	85	0.052434	0.9845	0.89766	NaN	1	1.2975	1.092	NaN	1	1.364	1.2938	NaN	1	12153000	3412100	3871200	4869900	+			119	917	TRUE	931	3262	11103	11103	39;40	1;20
G3ID81;G3ID82	G3ID81;G3ID82	4;4	1;1	1;1	>tr|G3ID81|G3ID81_CRIGR Beta-actin-like protein 2 OS=Cricetulus griseus GN=I79_021654 PE=3 SV=1;>tr|G3ID82|G3ID82_CRIGR Beta-actin-like protein 2 OS=Cricetulus griseus GN=I79_021655 PE=3 SV=1	2	4	1	1	13	4.8	4.8	42.081	376	376;376	1.9699e-27	1.019	0.91495	NaN	1	0.68299	0.62969	NaN	1	0.71428	0.70507	NaN	1	7649200	3050500	2556000	2042700				126	245;693;1185;1306	False;False;False;True	249;702;1203;1329	882;883;884;2501;2502;4181;4182;4183;4184;4623	3123;3124;3125;3126;3127;3128;3129;8672;8673;8674;8675;14163;14164;14165;14166;14167;14168;14169;14170;14171;14172;14173;14174;14175;14176;14177;14178;14179;14180;14181;15484	3127;8672;14167;15484
P07107	P07107	2	2	2	>sp|P07107|ACBP_BOVIN Acyl-CoA-binding protein OS=Bos taurus GN=DBI PE=1 SV=2	1	2	2	2	29.9	29.9	29.9	10.044	87	87	5.4794e-06	1.052	0.96402	10.759	5	2.0111	1.6066	13.035	5	2.027	1.9163	11.8	5	18472000	4111200	4529600	9830900				139	120;1248	True;True	121;1269	382;383;4411;4412;4413	1300;1301;14852;14853;14854	1301;14853
O46375	O46375	1	1	1	>sp|O46375|TTHY_BOVIN Transthyretin OS=Bos taurus GN=TTR PE=1 SV=1	1	1	1	1	8.8	8.8	8.8	15.727	147	147	2.8442e-07	1.0528	0.99713	12.143	4	1.2943	1.1357	9.4228	4	1.3319	1.2391	4.7867	4	47638000	14763000	14144000	18731000				134	2	TRUE	2	9;10;11;12	73;74;75;76;77;78	77
G3IC78	G3IC78	1	1	1	>tr|G3IC78|G3IC78_CRIGR Tectonin beta-propeller repeat-containing protein 1 OS=Cricetulus griseus GN=I79_021267 PE=4 SV=1	1	1	1	1	0.6	0.6	0.6	130.4	1166	1166	0.051786	1.0647	0.96611	NaN	1	1.8692	1.6443	NaN	1	1.7063	1.6576	NaN	1	6446800	1602700	1778600	3065400	+			125	293	TRUE	298	1046	3683	3683	43	33
P80189;G3INE1;Q6B411	P80189	5;1;1	5;1;1	5;1;1	>sp|P80189|LYSCN_BOVIN Lysozyme C, non-stomach isozyme OS=Bos taurus GN=LYS PE=2 SV=4	3	5	5	5	34.5	34.5	34.5	16.476	148	148;148;148	4.0352e-46	1.0664	0.98022	38.76	13	1.1533	1.1089	6.5081	13	1.0407	1.0174	37.466	13	96340000	29247000	30982000	36111000				152	118;433;523;1094;1401	True;True;True;True;True	119;441;532;1110;1425	376;377;378;1551;1843;1844;1845;3840;3841;3842;4943;4944;4945	1283;1284;1285;1286;1287;1288;1289;1290;1291;1292;1293;1294;5346;6287;6288;6289;13010;13011;13012;13013;13014;13015;13016;16472;16473;16474	1293;5346;6288;13016;16474
O02659	O02659	1	1	1	>sp|O02659|MBL2_BOVIN Mannose-binding protein C OS=Bos taurus GN=MBL PE=2 SV=1	1	1	1	1	4.4	4.4	4.4	26.471	249	249	0.00020589	1.067	0.96044	1.1891	3	0.79954	0.74695	2.1116	3	0.77451	0.74005	0.81232	3	36804000	12617000	13807000	10381000				133	1312	TRUE	1335	4639;4640;4641	15527;15528;15529;15530;15531;15532;15533;15534;15535;15536;15537;15538	15538
G3IDP3	G3IDP3	3	3	3	>tr|G3IDP3|G3IDP3_CRIGR Ninein OS=Cricetulus griseus GN=I79_021826 PE=4 SV=1	1	3	3	3	2.4	2.4	2.4	197.7	1707	1707	6.8338e-07	1.0707	1.0009	50.063	3	1.2963	1.1896	14.824	3	1.4377	1.3208	52.043	3	114820000	39394000	21464000	53961000				129	17;374;764	True;True;True	17;380;775	65;1335;2765	263;4642;9561	263;4642;9561
P33433	P33433	2	2	2	>sp|P33433|HRG_BOVIN Histidine-rich glycoprotein (Fragments) OS=Bos taurus GN=HRG PE=1 SV=1	1	2	2	2	5.8	5.8	5.8	44.47	396	396	9.9941e-14	1.0713	0.98804	20.928	4	1.2528	1.1537	1.5206	4	1.1423	1.0958	12.721	4	50642000	14339000	16651000	19652000				148	49;114	True;True	49;115	160;364;365;366	562;563;1237;1238;1239;1240;1241;1242;1243;1244;1245;1246;1247;1248;1249;1250;1251;1252	562;1248
G3I1Z3;Q08E62	G3I1Z3;Q08E62	1;1	1;1	1;1	>tr|G3I1Z3|G3I1Z3_CRIGR DNA-damage-inducible transcript 4 protein OS=Cricetulus griseus GN=I79_017413 PE=4 SV=1;>sp|Q08E62|DDIT4_BOVIN DNA damage-inducible transcript 4 protein OS=Bos taurus GN=DDIT4 PE=2 SV=1	2	1	1	1	5.2	5.2	5.2	24.976	231	231;229	0.00020597	1.0828	0.98818	5.7953	2	1.2879	1.0929	6.344	2	1.2018	1.1703	5.2769	2	11193000	3583400	3458200	4151100				114	834	TRUE	846	2994;2995	10326;10327;10328;10329	10327
G3I590	G3I590	1	1	1	>tr|G3I590|G3I590_CRIGR Monocyte differentiation antigen CD14 OS=Cricetulus griseus GN=I79_018634 PE=4 SV=1	1	1	1	1	1.9	1.9	1.9	31.454	309	309	0.03418	1.0945	0.97934	NaN	1	1.1555	1.0387	NaN	1	1.0069	0.98221	NaN	1	2522600	791840	756970	973830	+			116	903	TRUE	917	3235	11043;11044	11044	38	1
P20959	P20959	1	1	1	>sp|P20959|IBP3_BOVIN Insulin-like growth factor-binding protein 3 OS=Bos taurus GN=IGFBP3 PE=1 SV=3	1	1	1	1	3.8	3.8	3.8	31.57	291	291	0.00099924	1.106	1.0132	10.789	3	1.123	1.0818	14.132	3	1.0339	1.0483	3.6753	3	9657300	2834600	3273700	3549100				147	337	TRUE	343	1196;1197;1198	4195;4196;4197;4198;4199;4200;4201;4202;4203;4204;4205;4206	4196
G3IID5	G3IID5	1	1	1	>tr|G3IID5|G3IID5_CRIGR Acidic mammalian chitinase OS=Cricetulus griseus GN=I79_023603 PE=3 SV=1	1	1	1	1	2.5	2.5	2.5	49.129	448	448	1.2815e-06	1.1137	1.0912	0.3217	2	1.5143	1.3912	1.3745	2	1.3423	1.2502	0.16454	2	125900000	33615000	37610000	54679000				131	20	TRUE	20	72;73	284;285;286	286
Q2KJ63	Q2KJ63	9	9	9	>sp|Q2KJ63|KLKB1_BOVIN Plasma kallikrein OS=Bos taurus GN=KLKB1 PE=2 SV=1	1	9	9	9	17	17	17	70.993	636	636	9.4039e-30	1.1169	1.0609	18.536	22	1.1095	0.97451	14.412	22	0.99037	0.95917	10.277	22	172570000	52661000	59829000	60082000				157	79;276;346;788;1002;1212;1278;1302;1353	True;True;True;True;True;True;True;True;True	79;281;352;800;1017;1231;1299;1325;1377	251;252;253;989;990;1234;1235;2862;2863;2864;3532;4287;4288;4289;4514;4515;4612;4613;4614;4780;4781;4782	817;818;819;820;821;822;823;824;825;826;827;828;829;830;831;832;833;834;835;836;837;838;3472;3473;3474;3475;3476;4306;4307;4308;4309;4310;9867;9868;9869;9870;9871;11975;14447;14448;14449;14450;14451;14452;14453;14454;14455;14456;14457;15182;15183;15184;15460;15461;15462;15463;15464;15465;15466;15467;15468;15961;15962;15963;15964;15965;15966;15967;15968;15969	825;3473;4307;9870;11975;14449;15182;15464;15965
G3HL43	G3HL43	1	1	1	>tr|G3HL43|G3HL43_CRIGR Protein FAM115A OS=Cricetulus griseus GN=I79_011428 PE=4 SV=1	1	1	1	1	1.9	1.9	1.9	98.429	882	882	0.0060035	1.1175	1.0208	11.267	3	0.95725	0.80561	14.854	3	0.89074	0.84771	1.0149	3	35855000	11602000	12845000	11408000	+			106	915	TRUE	929	3256;3257;3258	11083;11084;11085;11086	11083	25;26	1;5
Q32L76	Q32L76	3	3	3	>sp|Q32L76|SAA4_BOVIN Serum amyloid A-4 protein OS=Bos taurus GN=SAA4 PE=2 SV=1	1	3	3	3	24.8	24.8	24.8	14.687	129	129	2.0069e-09	1.1595	1.0566	11.603	7	1.2403	1.1782	6.9634	7	1.065	1.0549	9.9032	7	54496000	17327000	18807000	18361000				163	124;315;1090	True;True;True	126;321;1106	391;392;393;1118;1119;1120;3821	1317;1318;1319;1320;1321;1322;3932;3933;3934;3935;3936;3937;3938;3939;3940;3941;3942;12958	1318;3934;12958
Q29RU4	Q29RU4	15	15	15	>sp|Q29RU4|CO6_BOVIN Complement component C6 OS=Bos taurus GN=C6 PE=2 SV=1	1	15	15	15	22.6	22.6	22.6	104.54	932	932	9.5063e-82	1.1703	1.0622	21.44	27	1.2108	1.0684	13.489	27	1.097	1.0342	17.327	27	190910000	58519000	63007000	69380000				156	65;244;320;353;354;678;679;823;1059;1110;1120;1202;1249;1334;1468	True;True;True;True;True;True;True;True;True;True;True;True;True;True;True	65;248;326;359;360;687;688;835;1075;1126;1136;1221;1270;1358;1492	208;879;880;881;1142;1143;1144;1261;1262;2348;2349;2350;2351;2352;2353;2354;2963;2964;2965;3733;3905;3935;3936;3937;4250;4414;4415;4416;4710;4711;5178	689;3115;3116;3117;3118;3119;3120;3121;3122;4030;4031;4032;4033;4034;4035;4036;4037;4038;4039;4040;4041;4042;4043;4044;4045;4417;4418;4419;7957;7958;7959;7960;7961;7962;7963;7964;7965;7966;7967;7968;7969;7970;7971;7972;7973;10211;10212;10213;10214;10215;12715;13278;13279;13358;13359;13360;13361;14388;14855;14856;14857;14858;14859;14860;14861;14862;14863;15734;15735;15736;17248	689;3120;4032;4418;4419;7960;7963;10213;12715;13278;13359;14388;14859;15736;17248
P00760;CON__P00761;G3II92	P00760	14;1;1	14;1;1	13;0;0	>sp|P00760|TRY1_BOVIN Cationic trypsin OS=Bos taurus PE=1 SV=3	3	14	14	13	64.2	64.2	61	25.785	246	246;231;209	1.5729e-262	1.1908	1.1203	27.772	155	1.1264	1.0071	22.114	156	0.99028	0.95275	18.048	156	13901000000	4168400000	4583000000	5149300000				135	84;166;680;743;766;938;1054;1060;1088;1126;1127;1155;1311;1315	True;True;True;True;True;True;True;True;True;True;True;True;True;True	84;168;689;753;777;952;1069;1076;1104;1142;1143;1144;1172;1334;1338	266;267;268;269;270;271;272;273;529;530;531;532;533;534;2355;2356;2357;2358;2359;2360;2361;2362;2363;2364;2365;2366;2367;2368;2369;2370;2371;2372;2373;2374;2375;2376;2377;2378;2379;2380;2381;2382;2383;2384;2385;2386;2387;2388;2389;2390;2391;2392;2393;2394;2395;2396;2397;2398;2399;2400;2401;2402;2403;2404;2405;2406;2407;2408;2409;2410;2411;2412;2413;2414;2415;2416;2417;2418;2419;2420;2421;2422;242…	885;886;887;888;889;890;891;892;893;894;895;896;897;898;899;900;901;902;903;904;905;906;907;908;909;910;911;912;913;914;1829;1830;1831;1832;1833;1834;1835;1836;1837;1838;1839;1840;1841;1842;1843;1844;1845;1846;1847;7974;7975;7976;7977;7978;7979;7980;7981;7982;7983;7984;7985;7986;7987;7988;7989;7990;7991;7992;7993;7994;7995;7996;7997;7998;7999;8000;8001;8002;8003;8004;8005;8006;8007;8008;8009;8010…	892;1837;8040;9310;9618;11267;12630;12717;12946;13447;13548;13840;15523;15550	47	109
P50397;G3GR73;P21856;G3IBK9	P50397;G3GR73	3;2;1;1	3;2;1;1	3;2;1;1	>sp|P50397|GDIB_BOVIN Rab GDP dissociation inhibitor beta OS=Bos taurus GN=GDI2 PE=2 SV=3;>tr|G3GR73|G3GR73_CRIGR Rab GDP dissociation inhibitor beta OS=Cricetulus griseus GN=I79_000016 PE=4 SV=1	4	3	3	3	7.2	7.2	7.2	50.488	445	445;445;447;425	1.8542e-09	1.207	1.1113	56.295	6	1.386	1.2048	25.379	6	0.92098	0.90797	51.383	6	28150000	8187800	8934200	11028000				150	475;549;990	True;True;True	484;558;1005	1687;1688;1689;1923;1924;3499	5824;5825;5826;5827;6532;6533;11815	5825;6532;11815
Q27967	Q27967	3	3	3	>sp|Q27967|SPP24_BOVIN Secreted phosphoprotein 24 OS=Bos taurus GN=SPP2 PE=1 SV=2	1	3	3	3	16.7	16.7	16.7	23.134	203	203	2.8045e-13	1.2422	1.1821	22.589	6	1.7827	1.6976	20.514	6	1.392	1.3882	34.221	6	23161000	5374900	7912500	9873700				155	377;591;953	True;True;True	383;600;968	1342;1343;1344;2042;2043;3378	4678;4679;4680;4681;4682;4683;4684;4685;4686;4687;4688;4689;4690;4691;6898;6899;11419	4680;6898;11419
G3HEV1	G3HEV1	1	1	1	>tr|G3HEV1|G3HEV1_CRIGR Protein FAM98A OS=Cricetulus griseus GN=I79_009098 PE=4 SV=1	1	1	1	1	3.4	3.4	3.4	46.529	437	437	0.045679	1.2682	1.167	6.5243	3	1.2695	1.1079	4.0571	3	1.0237	0.98306	4.6848	3	10084000	2888200	3365300	3830900	+			104	898	TRUE	911	3205;3206;3207	10945;10946;10947;10948;10949	10947	24	1
P07455;G3H672	P07455;G3H672	1;1	1;1	1;1	>sp|P07455|IGF1_BOVIN Insulin-like growth factor I OS=Bos taurus GN=IGF1 PE=1 SV=2;>tr|G3H672|G3H672_CRIGR Insulin-like growth factor I (Fragment) OS=Cricetulus griseus GN=I79_005825 PE=3 SV=1	2	1	1	1	9.1	9.1	9.1	17.066	154	154;75	4.9858e-05	1.2747	1.2222	2.7511	2	1.4732	1.4848	22.429	2	1.2846	1.3076	10.483	2	4442400	1122100	1376000	1944300				102	1031	TRUE	1046	3620;3621	12237;12238;12239	12238
P61823;P39873;P00669	P61823;P39873;P00669	2;1;1	2;1;1	2;1;1	>sp|P61823|RNAS1_BOVIN Ribonuclease pancreatic OS=Bos taurus GN=RNASE1 PE=1 SV=1;>sp|P39873|RNBR_BOVIN Brain ribonuclease OS=Bos taurus GN=BRN PE=1 SV=3;>sp|P00669|RNS_BOVIN Seminal ribonuclease OS=Bos taurus GN=SRN PE=1 SV=2	3	2	2	2	22.7	22.7	22.7	16.461	150	150;167;150	7.5894e-16	1.3112	1.2	8.9915	6	1.7042	1.3829	14.291	6	1.3645	1.2866	7.0712	6	29070000	7690000	8553600	12826000				151	386;985	True;True	392;1000	1375;1376;1377;3484;3485;3486	4802;4803;4804;4805;11759;11760;11761;11762;11763;11764;11765;11766;11767;11768;11769;11770;11771;11772;11773;11774	4805;11761
P04815;P00974;P00975	P04815;P00974	3;2;1	3;2;1	3;2;1	>sp|P04815|BPT2_BOVIN Spleen trypsin inhibitor I OS=Bos taurus PE=1 SV=2;>sp|P00974|BPT1_BOVIN Pancreatic trypsin inhibitor OS=Bos taurus PE=1 SV=2	3	3	3	3	36	36	36	10.843	100	100;100;60	2.8088e-19	1.32	1.3114	12.987	9	1.0723	0.96074	8.122	9	0.81011	0.73833	10.19	9	155840000	49515000	56760000	49564000				138	42;93;1442	True;True;True	42;93;1466	134;135;136;137;298;299;300;5089;5090	509;510;511;512;513;514;515;516;1014;1015;1016;1017;1018;1019;1020;1021;1022;1023;16950;16951	510;1014;16951
Q24K22	Q24K22	2	2	2	>sp|Q24K22|HGFL_BOVIN Hepatocyte growth factor-like protein OS=Bos taurus GN=MST1 PE=2 SV=1	1	2	2	2	3.7	3.7	3.7	79.972	712	712	0.00028027	1.3411	1.2808	3.2873	2	1.7997	1.7117	19.188	2	1.342	1.3336	19.262	2	2538300	637130	779840	1121300				154	1303;1398	True;True	1326;1422	4615;4938	15469;16462	15469;16462
Q3T0A3	Q3T0A3	5	5	5	>sp|Q3T0A3|CFAD_BOVIN Complement factor D OS=Bos taurus GN=CFD PE=2 SV=1	1	5	5	5	26.3	26.3	26.3	27.878	259	259	7.7298e-24	1.3425	1.236	39.775	10	1.0398	0.94507	14.757	10	0.8129	0.76802	32.316	10	63010000	18942000	24694000	19375000				166	113;286;770;827;1209	True;True;True;True;True	114;291;782;839;1228	361;362;363;1027;2784;2973;2974;4281;4282;4283	1233;1234;1235;1236;3637;9634;9635;10239;10240;10241;10242;10243;10244;14438;14439;14440	1233;3637;9635;10239;14438
Q8SPP7	Q8SPP7	3	3	3	>sp|Q8SPP7|PGRP1_BOVIN Peptidoglycan recognition protein 1 OS=Bos taurus GN=PGLYRP1 PE=1 SV=1	1	3	3	3	18.9	18.9	18.9	21.063	190	190	2.4819e-09	1.353	1.2161	15.815	6	0.86674	0.82273	26.787	6	0.6734	0.68098	26.5	6	24380000	7616000	10410000	6354100				171	10;294;593	True;True;True	10;299;602	42;43;44;1047;2047;2048	173;174;175;3684;6919;6920;6921;6922	175;3684;6920
Q2NL34	Q2NL34	1	1	1	>sp|Q2NL34|COQ9_BOVIN Ubiquinone biosynthesis protein COQ9, mitochondrial OS=Bos taurus GN=COQ9 PE=2 SV=1	1	1	1	1	3.8	3.8	3.8	35.778	319	319	0.039485	1.4353	1.3396	NaN	1	1.3526	1.1435	NaN	1	0.93125	0.89815	NaN	1	9679800	2703700	2877700	4098400	+			159	878	TRUE	891	3144	10775	10775	56	1
Q32KQ5	Q32KQ5	1	1	1	>sp|Q32KQ5|TM225_BOVIN Transmembrane protein 225 OS=Bos taurus GN=TMEM225 PE=2 SV=2	1	1	1	1	3	3	3	26.224	231	231	0.032014	1.4659	1.3381	NaN	1	1.421	1.1958	NaN	1	0.99361	0.93686	NaN	1	12982000	3418600	4912600	4650400	+			161	914	TRUE	928	3255	11082	11082	58	1
G3HPH4	G3HPH4	1	1	1	>tr|G3HPH4|G3HPH4_CRIGR Caprin-2 OS=Cricetulus griseus GN=I79_012686 PE=4 SV=1	1	1	1	1	6.8	6.8	6.8	14.811	132	132	0.038366	1.4748	1.3651	NaN	1	2.0921	1.9687	NaN	1	1.4532	1.4727	NaN	1	3775700	745060	1221100	1809600	+			107	907	TRUE	921	3242	11056	11056	27	1
G3I5N6	G3I5N6	2	2	2	>tr|G3I5N6|G3I5N6_CRIGR Insulin-like growth factor-binding protein 4 OS=Cricetulus griseus GN=I79_018789 PE=4 SV=1	1	2	2	2	12.2	12.2	12.2	27.726	254	254	2.9277e-33	1.5564	1.4688	37.934	4	0.26774	0.26607	48.346	4	0.1667	0.16939	14.181	4	9786200	3502400	5421200	862640				118	327;500	True;True	333;509	1168;1169;1770;1771	4100;4101;6078;6079;6080	4100;6079
G3H7H6	G3H7H6	1	1	1	>tr|G3H7H6|G3H7H6_CRIGR Voltage-dependent R-type calcium channel subunit alpha-1E OS=Cricetulus griseus GN=I79_006307 PE=3 SV=1	1	1	1	1	0.6	0.6	0.6	249.13	2208	2208	0.040663	1.616	1.5285	NaN	1	1.4665	1.3169	NaN	1	0.96461	0.92204	NaN	1	2963500	663070	1175900	1124600	+			103	1137	TRUE	1154	4002	13628	13628	23	1967
P07589;G3I1V3	P07589	26;10	26;10	26;10	>sp|P07589|FINC_BOVIN Fibronectin OS=Bos taurus GN=FN1 PE=1 SV=4	2	26	26	26	14.3	14.3	14.3	272.15	2478	2478;2486	1.1039e-230	1.6403	1.5165	38.698	65	1.7326	1.53	27.874	64	1.0551	1.0257	20.703	64	507090000	117820000	177370000	211910000				141	142;143;144;243;437;469;622;691;787;809;954;968;1025;1046;1157;1169;1191;1206;1219;1220;1301;1321;1331;1394;1415;1425	True;True;True;True;True;True;True;True;True;True;True;True;True;True;True;True;True;True;True;True;True;True;True;True;True;True	144;145;146;247;445;478;631;700;799;821;969;983;1040;1061;1174;1186;1209;1225;1238;1239;1324;1344;1354;1418;1439;1449	456;457;458;459;460;461;876;877;878;1566;1567;1568;1666;1667;2169;2170;2171;2495;2496;2497;2860;2861;2916;3379;3380;3381;3426;3427;3428;3607;3608;3609;3692;4079;4080;4081;4118;4119;4120;4121;4199;4200;4201;4270;4271;4309;4310;4311;4312;4313;4314;4611;4662;4663;4664;4698;4926;4927;4928;4929;4930;4931;4991;4992;4993;5019;5020;5021	1554;1555;1556;1557;1558;1559;1560;1561;1562;1563;1564;1565;1566;1567;1568;1569;1570;1571;1572;1573;1574;3096;3097;3098;3099;3100;3101;3102;3103;3104;3105;3106;3107;3108;3109;3110;3111;3112;3113;3114;5421;5422;5423;5424;5425;5779;5780;7351;7352;7353;7354;7355;7356;7357;7358;8603;8604;8605;8606;8607;8608;8609;9864;9865;9866;10024;11420;11421;11422;11423;11424;11425;11426;11427;11428;11429;11430;11…	1555;1573;1574;3104;5421;5780;7357;8605;9864;10024;11423;11588;12206;12572;13867;13988;14212;14415;14521;14537;15459;15604;15685;16442;16609;16704
Q32KY0	Q32KY0	3	3	3	>sp|Q32KY0|APOD_BOVIN Apolipoprotein D OS=Bos taurus GN=APOD PE=2 SV=1	1	3	3	3	20.6	20.6	20.6	21.401	189	189	8.7266e-21	1.694	1.5615	17.549	8	1.7755	1.5932	16.317	8	1.1284	1.1114	22.74	8	46324000	10666000	16014000	19644000				162	178;240;912	True;True;True	181;243;926	587;588;589;865;866;3251;3252;3253	2104;2105;2106;2107;2108;2109;2110;2111;2112;2113;2114;2115;2116;2117;2118;2119;2120;3066;3067;3068;11074;11075;11076;11077;11078;11079;11080	2113;3067;11074
P02459;G3IDK4	P02459;G3IDK4	1;1	1;1	1;1	>sp|P02459|CO2A1_BOVIN Collagen alpha-1(II) chain OS=Bos taurus GN=COL2A1 PE=1 SV=4;>tr|G3IDK4|G3IDK4_CRIGR Collagen alpha-1(II) chain OS=Cricetulus griseus GN=I79_021787 PE=4 SV=1	2	1	1	1	0.7	0.7	0.7	141.83	1487	1487;709	1.6339e-07	1.7532	1.6034	9.714	3	1.8719	1.8599	4.6244	3	1.1361	1.1476	11.683	3	10824000	2210500	4068600	4544600				128	1115	TRUE	1131	3919;3920;3921	13310;13311;13312;13313;13314;13315;13316;13317;13318;13319;13320;13321	13311
G3HIV1	G3HIV1	2	2	2	>tr|G3HIV1|G3HIV1_CRIGR Receptor-type tyrosine-protein phosphatase mu OS=Cricetulus griseus GN=I79_010579 PE=4 SV=1	1	2	2	2	2.7	2.7	2.7	158.09	1401	1401	5.5552e-05	1.8025	1.6543	NaN	1	2.0594	1.6079	NaN	1	1.1161	1.0026	NaN	1	8439500	1647100	3070600	3721900				105	388;866	True;True	394;878	1381;3090;3091;3092	4822;10562;10563;10564	4822;10563
P18203;G3H6Y5	P18203;G3H6Y5	2;1	2;1	2;1	>sp|P18203|FKB1A_BOVIN Peptidyl-prolyl cis-trans isomerase FKBP1A OS=Bos taurus GN=FKBP1A PE=1 SV=2;>tr|G3H6Y5|G3H6Y5_CRIGR Peptidyl-prolyl cis-trans isomerase OS=Cricetulus griseus GN=I79_006109 PE=4 SV=1	2	2	2	2	25	25	25	11.909	108	108;79	2.0748e-20	1.8201	1.7756	3.9432	5	1.2333	1.1524	2.5295	5	0.6767	0.65308	2.1414	5	102550000	25604000	44009000	32933000				143	585;588	True;True	594;597	2027;2028;2029;2034;2035	6830;6831;6832;6863;6864	6830;6863
G3GTJ6	G3GTJ6	2	2	2	>tr|G3GTJ6|G3GTJ6_CRIGR Complement component C8 beta chain OS=Cricetulus griseus GN=I79_000981 PE=4 SV=1	1	2	2	2	7.1	7.1	7.1	48.333	424	424	3.0228e-08	1.8904	1.6958	3.3213	4	1.4813	1.4134	7.229	4	0.79284	0.76435	5.2197	4	42752000	9734400	18219000	14798000				96	148;695	True;True	150;704	477;478;479;2504	1630;1631;1632;1633;1634;1635;1636;8677	1636;8677
G3I936	G3I936	1	1	1	>tr|G3I936|G3I936_CRIGR Epididymal secretory protein E1 OS=Cricetulus griseus GN=I79_020069 PE=4 SV=1	1	1	1	1	10.7	10.7	10.7	16.471	149	149	2.3992e-08	1.9022	1.7539	6.3982	6	0.1413	0.11697	24.437	6	0.076359	0.074825	22.771	6	30849000	10959000	19280000	610200				121	403	TRUE	410	1427;1428;1429;1430;1431;1432	4990;4991;4992;4993;4994;4995;4996;4997	4996
P19803;G3GXB0	P19803;G3GXB0	2;1	2;1	2;1	>sp|P19803|GDIR1_BOVIN Rho GDP-dissociation inhibitor 1 OS=Bos taurus GN=ARHGDIA PE=1 SV=3;>tr|G3GXB0|G3GXB0_CRIGR Rho GDP-dissociation inhibitor 1 OS=Cricetulus griseus GN=I79_002400 PE=4 SV=1	2	2	2	2	15.2	15.2	15.2	23.421	204	204;204	3.9487e-11	2.2235	2.126	28.193	4	1.4484	1.2982	22.906	4	0.64011	0.638	4.6959	4	10903000	2916200	4723100	3264000				146	27;1313	True;True	27;1336	86;87;88;4642;4643	308;309;310;311;312;313;314;315;316;317;318;319;320;321;322;15539;15540	308;15540
G3I5L3	G3I5L3	1	1	1	>tr|G3I5L3|G3I5L3_CRIGR Annexin OS=Cricetulus griseus GN=I79_018766 PE=3 SV=1	1	1	1	1	3.8	3.8	3.8	38.861	346	346	0.00072291	2.2896	2.2337	5.5055	3	1.9925	1.8753	15.655	3	0.92259	0.90177	24.842	3	5319800	1069700	2428700	1821400				117	579	TRUE	588	2011;2012;2013	6804;6805;6806	6806
P03892	P03892	1	1	1	>sp|P03892|NU2M_BOVIN NADH-ubiquinone oxidoreductase chain 2 OS=Bos taurus GN=MT-ND2 PE=1 SV=1	1	1	1	1	4.9	4.9	4.9	39.254	347	347	0.02939	2.3121	2.1814	NaN	1	1.5494	1.3125	NaN	1	0.68915	0.6665	NaN	1	9214400	1945800	4331200	2937400	+			136	670	TRUE	679	2314	7780	7780	48;49;50;51	96;98;100;104
Q76LV2;Q76LV1;G3HXV9;G3HH27;G3HC84;G3H354	Q76LV2;Q76LV1;G3HXV9;G3HH27;G3HC84;G3H354	2;2;1;1;1;1	2;2;1;1;1;1	2;2;1;1;1;1	>sp|Q76LV2|HS90A_BOVIN Heat shock protein HSP 90-alpha OS=Bos taurus GN=HSP90AA1 PE=1 SV=3;>sp|Q76LV1|HS90B_BOVIN Heat shock protein HSP 90-beta OS=Bos taurus GN=HSP90AB1 PE=2 SV=3;>tr|G3HXV9|G3HXV9_CRIGR Golgi-specific brefeldin A-resistance guanine nucle	6	2	2	2	2	2	2	84.73	733	733;724;1857;554;412;332	0.0040486	2.3264	2.2095	101.24	2	1.5966	1.5139	5.3979	2	0.65729	0.64871	82.519	2	8088300	1952100	3155200	2980900				169	789;1453	True;True	801;1477	2865;5129	9872;17092	9872;17092
P13384;G3H3Z6	P13384;G3H3Z6	2;1	2;1	2;1	>sp|P13384|IBP2_BOVIN Insulin-like growth factor-binding protein 2 OS=Bos taurus GN=IGFBP2 PE=1 SV=2;>tr|G3H3Z6|G3H3Z6_CRIGR Insulin-like growth factor-binding protein 2 (Fragment) OS=Cricetulus griseus GN=I79_004989 PE=4 SV=1	2	2	2	2	4.7	4.7	4.7	34.015	317	317;177	0.0034535	2.3471	2.115	57.994	3	1.8736	1.7153	22.025	3	0.80195	0.78096	41.477	3	20393000	4537500	8886500	6968700				142	34;727	True;True	34;737	104;2610;2611	383;8973;8974	383;8973
P18902	P18902	12	12	12	>sp|P18902|RET4_BOVIN Retinol-binding protein 4 OS=Bos taurus GN=RBP4 PE=1 SV=1	1	12	12	12	54.6	54.6	54.6	21.068	183	183	6.8338e-126	2.3481	2.324	39.462	44	3.1921	2.8034	25.279	44	1.3208	1.2221	23.834	44	2664400000	392660000	918150000	1353600000				144	260;423;717;718;720;721;723;724;897;971;1013;1473	True;True;True;True;True;True;True;True;True;True;True;True	265;430;431;726;727;729;730;731;733;734;910;986;1028;1497	930;931;932;1504;1505;1506;1507;1508;1509;2579;2580;2586;2587;2588;2589;2590;2591;2592;2593;2594;2599;2600;2601;2602;2603;2604;3199;3200;3201;3202;3203;3204;3436;3437;3438;3569;3570;3571;3572;3573;3574;5188;5189;5190	3270;3271;3272;3273;3274;3275;3276;3277;3278;3279;3280;3281;3282;3283;3284;3285;3286;3287;3288;3289;3290;3291;3292;3293;3294;3295;3296;3297;3298;3299;3300;3301;5202;5203;5204;5205;5206;5207;5208;5209;5210;5211;5212;5213;5214;5215;5216;5217;5218;5219;5220;5221;5222;5223;5224;8901;8902;8924;8925;8926;8927;8928;8929;8930;8931;8932;8933;8934;8935;8936;8937;8938;8939;8940;8941;8942;8948;8949;8950;8951…	3293;5222;8901;8902;8928;8935;8950;8960;10939;11628;12093;17275	52;53	27;73
P0CH28;G3I129;P0CG53;P62992;G3GVL0;P63048	P0CH28;G3I129;P0CG53;P62992;G3GVL0;P63048	4;4;4;4;4;4	4;4;4;4;4;4	4;4;4;4;4;4	>sp|P0CH28|UBC_BOVIN Polyubiquitin-C OS=Bos taurus GN=UBC PE=1 SV=1;>tr|G3I129|G3I129_CRIGR Ubiquitin OS=Cricetulus griseus GN=I79_017072 PE=4 SV=1;>sp|P0CG53|UBB_BOVIN Polyubiquitin-B OS=Bos taurus GN=UBB PE=1 SV=1;>sp|P62992|RS27A_BOVIN Ubiquitin-40S rib	6	4	4	4	59.4	59.4	59.4	77.569	690	690;430;305;156;153;128	3.3235e-40	2.4337	2.1963	10.871	12	0.97701	0.85271	8.1825	12	0.41029	0.38872	10.697	12	94780000	20167000	51639000	22974000				97	382;762;1241;1242	True;True;True;True	388;773;1262;1263	1367;1368;1369;2759;2760;2761;4389;4390;4391;4392;4393;4394	4770;4771;4772;4773;4774;4775;4776;4777;4778;4779;4780;9539;9540;9541;9542;9543;14780;14781;14782;14783;14784;14785;14786;14787;14788;14789;14790;14791;14792;14793;14794;14795;14796;14797;14798;14799;14800;14801;14802;14803;14804	4772;9540;14780;14800
Q95122	Q95122	2	2	2	>sp|Q95122|CD14_BOVIN Monocyte differentiation antigen CD14 OS=Bos taurus GN=CD14 PE=2 SV=2	1	2	2	2	4.6	4.6	4.6	39.666	373	373	0.00018675	3.3225	3.0786	15.165	4	4.0236	3.5711	26.286	4	1.1635	1.0924	18.742	4	10947000	1737300	4257900	4952000				172	799;1102	True;True	811;1118	2894;3871;3872;3873	9952;13092;13093;13094;13095;13096;13097;13098;13099;13100;13101;13102;13103;13104;13105;13106;13107;13108;13109	9952;13095
G3IAQ0;Q9XSJ4;Q3ZC09;G3GYC7;G3GUQ0;G3GTX7;G3GWV3;G3I6F2	G3IAQ0;Q9XSJ4;Q3ZC09	6;5;3;2;1;1;1;1	6;5;3;2;1;1;1;1	6;5;3;2;1;1;1;1	>tr|G3IAQ0|G3IAQ0_CRIGR Alpha-enolase OS=Cricetulus griseus GN=I79_020676 PE=3 SV=1;>sp|Q9XSJ4|ENOA_BOVIN Alpha-enolase OS=Bos taurus GN=ENO1 PE=1 SV=4;>sp|Q3ZC09|ENOB_BOVIN Beta-enolase OS=Bos taurus GN=ENO3 PE=2 SV=1	8	6	6	6	17.5	17.5	17.5	46.698	429	429;434;434;270;434;314;217;160	3.1596e-177	6.5918	5.9107	75.355	19	0.97055	0.86378	71.09	18	0.13361	0.12667	47.854	18	74574000	13387000	53879000	7308700				123	11;206;311;536;1365;1448	True;True;True;True;True;True	11;209;317;545;1389;1472	45;46;47;48;49;742;743;744;1106;1883;1884;4831;4832;4833;4834;4835;4836;5104;5105	176;177;178;179;180;181;2622;2623;2624;3888;6410;6411;16162;16163;16164;16165;16166;16167;16987;16988	178;2622;3888;6411;16167;16988
P04272;G3IG05	P04272;G3IG05	5;5	5;5	5;5	>sp|P04272|ANXA2_BOVIN Annexin A2 OS=Bos taurus GN=ANXA2 PE=1 SV=2;>tr|G3IG05|G3IG05_CRIGR Annexin OS=Cricetulus griseus GN=I79_022682 PE=3 SV=1	2	5	5	5	20.4	20.4	20.4	38.612	339	339;244	3.1914e-179	6.7105	6.4819	79.898	11	1.0457	0.99006	47.725	11	0.16187	0.16478	49.935	11	28836000	3170100	23202000	2463100				130	519;580;1028;1253;1254	True;True;True;True;True	528;589;1043;1274;1275	1825;1826;1827;1828;2014;2015;2016;3613;4431;4432;4433	6252;6253;6254;6255;6807;6808;6809;12225;14902;14903;14904	6255;6809;12225;14902;14904
G3I474	G3I474	1	1	1	>tr|G3I474|G3I474_CRIGR Putative bifunctional methylenetetrahydrofolate dehydrogenase/cyclohydrolase 2 OS=Cricetulus griseus GN=I79_018250 PE=3 SV=1	1	1	1	1	5.4	5.4	5.4	30.356	279	279	1.8989e-06	6.7827	6.5962	49.473	2	0.93819	0.95601	46.421	2	0.13832	0.14084	0.66653	2	3924700	442690	3093600	388400				115	927	TRUE	941	3289;3290	11177;11178;11179;11180;11181	11180
G3GZF2;P62935;G3IED5;G3GTN6;G3I792;G3GRE4;G3HMB8;G3I1A7	G3GZF2;P62935	3;2;1;1;1;1;1;1	3;2;1;1;1;1;1;1	0;0;0;0;0;0;0;0	>tr|G3GZF2|G3GZF2_CRIGR Peptidyl-prolyl cis-trans isomerase A OS=Cricetulus griseus GN=I79_003216 PE=3 SV=1;>sp|P62935|PPIA_BOVIN Peptidyl-prolyl cis-trans isomerase A OS=Bos taurus GN=PPIA PE=1 SV=2	8	3	3	0	18.2	18.2	0	16.858	154	154;164;401;153;128;123;116;104	5.5493e-24	11.041	9.9401	62.651	9	0.5939	0.55478	99.368	9	0.054885	0.055074	162.6	9	70544000	4407500	63381000	2755500				99	335;1129;1361	True;True;True	341;1146;1385	1192;1193;1194;3975;3976;3977;3978;3979;4818	4186;4187;4188;4189;4190;4191;4192;4193;13557;13558;13559;13560;13561;13562;13563;16116	4193;13560;16116
A4IFM7	A4IFM7	1	1	1	>sp|A4IFM7|MYLK2_BOVIN Myosin light chain kinase 2, skeletal/cardiac muscle OS=Bos taurus GN=MYLK2 PE=2 SV=1	1	1	1	1	2.9	2.9	2.9	67.242	623	623	0.0027626	12.459	11.438	NaN	1	1.2328	1.133	NaN	1	0.098955	0.097027	NaN	1	8505800	462480	7085800	957540	+			3	812	TRUE	824	2922	10031;10032	10031	0	411
G3HTP6	G3HTP6	1	1	1	>tr|G3HTP6|G3HTP6_CRIGR Alpha-enolase OS=Cricetulus griseus GN=I79_014274 PE=4 SV=1	1	1	1	1	9.8	9.8	9.8	13.946	123	123	0.00051673	23.049	22.1	28.328	3	0.57851	0.5283	83.23	3	0.032187	0.031663	92.424	3	20954000	679000	19783000	492550				108	1458	TRUE	1482	5139;5140;5141	17117;17118;17119	17118

## Sheet: DEP
Additional Table 2. Proteins, (all fold change of L/M(PC-1.0/PC-1), L/H(PC-1.0/1640) and M/H(PC-1/1640) are >1.5 ) , considered to be differentially expression.
Protein IDs	Fasta headers	Ratio L/M(PC-1.0/PC-1)	Ratio M/L normalized	Ratio M/L count	Ratio L/H(PC-1.0/1640)	Ratio H/L normalized	Ratio H/L count	Ratio M/H(PC-1/1640)	Ratio H/M normalized	Ratio H/M count
P35541	>sp|P35541|SAA_BOVIN Serum amyloid A protein OS=Bos taurus GN=SAA1 PE=1 SV=2	6.95604	0.14376	6	1.55516	0.64302	6	0.220887	4.5272	6
G3GZL3	>tr|G3GZL3|G3GZL3_CRIGR Roquin OS=Cricetulus griseus GN=I79_003298 PE=3 SV=1	3.29402	0.30358	4	1.52286	0.65666	4	0.55145	1.8134	4
Q3ZCI9;G3GT06	>sp|Q3ZCI9|TCPQ_BOVIN T-complex protein 1 subunit theta OS=Bos taurus GN=CCT8 PE=1 SV=3;>tr|G3GT06|G3GT06_CRIGR T-complex protein 1 subunit theta OS=Cricetulus griseus GN=I79_000779 PE=4 SV=1	2.74221	0.36467	1	1.90571	0.52474	1	0.630438	1.5862	1
G3HYN6	>tr|G3HYN6|G3HYN6_CRIGR Zinc finger protein 518B OS=Cricetulus griseus GN=I79_016177 PE=4 SV=1	2.14348	0.46653	1	4.38712	0.22794	1	1.85374	0.53945	1
G3INC5	>tr|G3INC5|G3INC5_CRIGR Cathepsin L1 OS=Cricetulus griseus GN=I79_025440 PE=3 SV=1	1.77164	0.56445	1	17.1206	0.058409	1	10.4625	0.095579	1
G3IAM3	>tr|G3IAM3|G3IAM3_CRIGR Exosome complex exonuclease RRP43 OS=Cricetulus griseus GN=I79_020648 PE=4 SV=1	1.60179	0.6243	2	3.15956	0.3165	2	2.56502	0.38986	2
P07456;Q9XTA3;REV__Q17QE3;G3GSU0	>sp|P07456|IGF2_BOVIN Insulin-like growth factor II OS=Bos taurus GN=IGF2 PE=1 SV=4;>sp|Q9XTA3|MYOC_BOVIN Myocilin OS=Bos taurus GN=MYOC PE=2 SV=1;>sp|Q17QE3|GRL1A_BOVIN DNA-directed RNA polymerase II subunit GRINL1A OS=Bos taurus GN=POLR2M PE=1 SV=2;>tr|G	1.61488	0.61924	6	0.642178	1.5572	6	0.433557	2.3065	6
Q2T9M0	>sp|Q2T9M0|CD047_BOVIN UPF0602 protein C4orf47 homolog OS=Bos taurus PE=2 SV=1	1.62446	0.61559	3	0.473664	2.1112	3	0.323614	3.0901	3
G3I936	>tr|G3I936|G3I936_CRIGR Epididymal secretory protein E1 OS=Cricetulus griseus GN=I79_020069 PE=4 SV=1	0.570158	1.7539	6	8.5492	0.11697	6	13.3645	0.074825	6
Q76LV2;Q76LV1;G3HXV9;G3HH27;G3HC84;G3H354	>sp|Q76LV2|HS90A_BOVIN Heat shock protein HSP 90-alpha OS=Bos taurus GN=HSP90AA1 PE=1 SV=3;>sp|Q76LV1|HS90B_BOVIN Heat shock protein HSP 90-beta OS=Bos taurus GN=HSP90AB1 PE=2 SV=3;>tr|G3HXV9|G3HXV9_CRIGR Golgi-specific brefeldin A-resistance guanine nucle	0.452591	2.2095	2	0.660546	1.5139	2	1.54152	0.64871	2
G3GZF2;P62935;G3IED5;G3GTN6;G3I792;G3GRE4;G3HMB8;G3I1A7	>tr|G3GZF2|G3GZF2_CRIGR Peptidyl-prolyl cis-trans isomerase A OS=Cricetulus griseus GN=I79_003216 PE=3 SV=1;>sp|P62935|PPIA_BOVIN Peptidyl-prolyl cis-trans isomerase A OS=Bos taurus GN=PPIA PE=1 SV=2	0.100603	9.9401	9	1.80252	0.55478	9	18.1574	0.055074	9
G3HTP6	>tr|G3HTP6|G3HTP6_CRIGR Alpha-enolase OS=Cricetulus griseus GN=I79_014274 PE=4 SV=1	0.0452489	22.1	3	1.89286	0.5283	3	31.5826	0.031663	3
