# Supplementary material for: Differential secretome of pancreatic cancer cells in serum-containing conditioned medium reveals CCT8 as a new biomarker of pancreatic cancer invasion and metastasis
Source: Cancer Cell Int. 2019 Oct 11;19:262. doi: 10.1186/s12935-019-0980-1 (PMC6788113; doi:10.1186/s12935-019-0980-1)
Supplement: Supplementary file 3 — Additional file 3: Table S3. GO term analysis of the identified proteins by DAVID. [file 12935_2019_980_MOESM3_ESM.xlsx]

## Sheet: info
Differential secretome of pancreatic cancer cells in serum-containing conditioned medium reveals CCT8 as a new biomarker of pancreatic cancer invasion and metastasis
Peng Liu1,Lingming Kong1, Haoyi Jin1, Yunhao Wu1, Xiaodong Tan1,* Bing Song1,2,*
1 1st Department of general surgery, Shengjing Hospital, China Medical University, Shenyang 110004, China
2 Cardiff Institute of Tissue Engineering and Repair, School of Dentistry, Cardiff University, Cardiff, CF14 4XY, UK.
* Corresponding Author: Xiaodong Tan, 1st Department of general surgey, Shengjing Hospital, China Medical University, Shenyang 110004, China. Phone: +86-24-9661531111, E-mail:tanxdcmu@163.com;
Bing Song, Cardiff Institute of Tissue Engineering and Repair, School of Dentistry, Cardiff University, Cardiff, CF14 4XY, UK. E-mail: songb@cardiff.ac.uk
Additional Table S3: GO term analysis of the identified proteins sheet.
Explanation of the sheets in this file:
Sheet name
BP(biological process)		Results of DAVID analysis for BP terms associated with gene list from the identified proteins sheet
CC(cellular component)		Results of DAVID analysis for CC terms associated with gene list from the identified proteins sheet
MF(molecular function)		Results of DAVID analysis of enriched mf clusters for data from the identified proteins sheet

## Sheet: BP
Category	Term	Count	%	PValue	Genes	List Total	Pop Hits	Pop Total	Fold Enrichment	Bonferroni	Benjamini	FDR
GOTERM_BP_ALL	GO:0046006~regulation of activated T cell proliferation	2	25	0.0138566	Q5TC82, P01344	7	39	16792	123.018	0.999957	0.999957	19.0436
GOTERM_BP_ALL	GO:0050798~activated T cell proliferation	2	25	0.0152687	Q5TC82, P01344	7	43	16792	111.575	0.999985	0.9961	20.7811
GOTERM_BP_ALL	GO:0044260~cellular macromolecule metabolic process	7	87.5	0.0155109	Q9C0D4, P0DJI8, Q5TC82, P50990, P07711, Q96B26, P01344	7	8387	16792	2.00215	0.999987	0.976646	21.0756
GOTERM_BP_ALL	GO:0007155~cell adhesion	4	50	0.016351	P0DJI8, Q5TC82, P50990, P01344	7	1699	16792	5.64769	0.999993	0.94878	22.0891
GOTERM_BP_ALL	GO:0022610~biological adhesion	4	50	0.0165107	P0DJI8, Q5TC82, P50990, P01344	7	1705	16792	5.62782	0.999994	0.909347	22.2805
GOTERM_BP_ALL	GO:0030155~regulation of cell adhesion	3	37.5	0.0198195	P0DJI8, Q5TC82, P01344	7	643	16792	11.1922	0.999999	0.909785	26.1464
GOTERM_BP_ALL	GO:0060255~regulation of macromolecule metabolic process	6	75	0.0212385	Q9C0D4, P0DJI8, Q5TC82, P50990, Q96B26, P01344	7	5815	16792	2.47518	1	0.890424	27.7488
GOTERM_BP_ALL	GO:0000288~nuclear-transcribed mRNA catabolic process, deadenylation-dependent decay	2	25	0.0254561	Q5TC82, Q96B26	7	72	16792	66.6349	1	0.902112	32.3216
GOTERM_BP_ALL	GO:0043170~macromolecule metabolic process	7	87.5	0.0258157	Q9C0D4, P0DJI8, Q5TC82, P50990, P07711, Q96B26, P01344	7	9130	16792	1.83921	1	0.876966	32.6987
GOTERM_BP_ALL	GO:0048584~positive regulation of response to stimulus	4	50	0.0265976	P0DJI8, Q5TC82, P07711, P01344	7	2030	16792	4.72681	1	0.85682	33.5119
GOTERM_BP_ALL	GO:0019222~regulation of metabolic process	6	75	0.0278788	Q9C0D4, P0DJI8, Q5TC82, P50990, Q96B26, P01344	7	6171	16792	2.33238	1	0.843279	34.8246
GOTERM_BP_ALL	GO:0001775~cell activation	3	37.5	0.038035	P0DJI8, Q5TC82, P01344	7	910	16792	7.90832	1	0.902691	44.4062
GOTERM_BP_ALL	GO:1902533~positive regulation of intracellular signal transduction	3	37.5	0.0384231	P0DJI8, Q5TC82, P01344	7	915	16792	7.86511	1	0.886167	44.7448
GOTERM_BP_ALL	GO:0002684~positive regulation of immune system process	3	37.5	0.0419894	Q5TC82, P07711, P01344	7	960	16792	7.49643	1	0.890208	47.7675
GOTERM_BP_ALL	GO:0044265~cellular macromolecule catabolic process	3	37.5	0.0432887	Q5TC82, P07711, Q96B26	7	976	16792	7.37354	1	0.880821	48.8298
GOTERM_BP_ALL	GO:0002376~immune system process	4	50	0.0446938	P0DJI8, Q5TC82, P07711, P01344	7	2465	16792	3.89267	1	0.872598	49.9558
GOTERM_BP_ALL	GO:0044237~cellular metabolic process	7	87.5	0.0502628	Q9C0D4, P0DJI8, Q5TC82, P50990, P07711, Q96B26, P01344	7	10202	16792	1.64595	1	0.887766	54.1953
GOTERM_BP_ALL	GO:0043488~regulation of mRNA stability	2	25	0.0507121	Q5TC82, Q96B26	7	145	16792	33.0877	1	0.875645	54.5223
GOTERM_BP_ALL	GO:0044238~primary metabolic process	7	87.5	0.0514873	Q9C0D4, P0DJI8, Q5TC82, P50990, P07711, Q96B26, P01344	7	10243	16792	1.63936	1	0.865461	55.0814
GOTERM_BP_ALL	GO:0042129~regulation of T cell proliferation	2	25	0.0527634	Q5TC82, P01344	7	151	16792	31.7729	1	0.858314	55.9877
GOTERM_BP_ALL	GO:0043487~regulation of RNA stability	2	25	0.053105	Q5TC82, Q96B26	7	152	16792	31.5639	1	0.84641	56.2273
GOTERM_BP_ALL	GO:0070887~cellular response to chemical stimulus	4	50	0.0539261	P0DJI8, Q5TC82, P07711, P01344	7	2648	16792	3.62365	1	0.837446	56.7985
GOTERM_BP_ALL	GO:0098609~cell-cell adhesion	3	37.5	0.0597238	Q5TC82, P50990, P01344	7	1164	16792	6.18262	1	0.854917	60.6377
GOTERM_BP_ALL	GO:0042098~T cell proliferation	2	25	0.0605927	Q5TC82, P01344	7	174	16792	27.5731	1	0.847072	61.1849
GOTERM_BP_ALL	GO:0009057~macromolecule catabolic process	3	37.5	0.0631994	Q5TC82, P07711, Q96B26	7	1201	16792	5.99215	1	0.847839	62.784
GOTERM_BP_ALL	GO:0031325~positive regulation of cellular metabolic process	4	50	0.0645919	P0DJI8, Q5TC82, P50990, P01344	7	2839	16792	3.37986	1	0.843022	63.6128
GOTERM_BP_ALL	GO:0010604~positive regulation of macromolecule metabolic process	4	50	0.065592	P0DJI8, Q5TC82, P50990, P01344	7	2856	16792	3.35974	1	0.836613	64.1974
GOTERM_BP_ALL	GO:0071704~organic substance metabolic process	7	87.5	0.0671694	Q9C0D4, P0DJI8, Q5TC82, P50990, P07711, Q96B26, P01344	7	10707	16792	1.56832	1	0.833113	65.1016
GOTERM_BP_ALL	GO:0050670~regulation of lymphocyte proliferation	2	25	0.0687049	Q5TC82, P01344	7	198	16792	24.2309	1	0.829609	65.9613
GOTERM_BP_ALL	GO:0032944~regulation of mononuclear cell proliferation	2	25	0.0690416	Q5TC82, P01344	7	199	16792	24.1091	1	0.820819	66.1471
GOTERM_BP_ALL	GO:0000956~nuclear-transcribed mRNA catabolic process	2	25	0.0713959	Q5TC82, Q96B26	7	206	16792	23.2899	1	0.821433	67.4204
GOTERM_BP_ALL	GO:0070663~regulation of leukocyte proliferation	2	25	0.0720677	Q5TC82, P01344	7	208	16792	23.0659	1	0.814603	67.7754
GOTERM_BP_ALL	GO:0050789~regulation of biological process	7	87.5	0.0756815	Q9C0D4, P0DJI8, Q5TC82, P50990, P07711, Q96B26, P01344	7	10922	16792	1.53745	1	0.820834	69.624
GOTERM_BP_ALL	GO:0090304~nucleic acid metabolic process	5	62.5	0.0762716	Q9C0D4, Q5TC82, P50990, Q96B26, P01344	7	5158	16792	2.32538	1	0.814076	69.9163
GOTERM_BP_ALL	GO:0006402~mRNA catabolic process	2	25	0.0764241	Q5TC82, Q96B26	7	221	16792	21.7091	1	0.805583	69.9914
GOTERM_BP_ALL	GO:0009893~positive regulation of metabolic process	4	50	0.0777193	P0DJI8, Q5TC82, P50990, P01344	7	3052	16792	3.14398	1	0.802173	70.6223
GOTERM_BP_ALL	GO:0002682~regulation of immune system process	3	37.5	0.0808316	Q5TC82, P07711, P01344	7	1378	16792	5.22248	1	0.806492	72.088
GOTERM_BP_ALL	GO:0008152~metabolic process	7	87.5	0.0822711	Q9C0D4, P0DJI8, Q5TC82, P50990, P07711, Q96B26, P01344	7	11075	16792	1.51621	1	0.803865	72.7425
GOTERM_BP_ALL	GO:0048518~positive regulation of biological process	5	62.5	0.0827487	P0DJI8, Q5TC82, P50990, P07711, P01344	7	5285	16792	2.2695	1	0.797458	72.9565
GOTERM_BP_ALL	GO:0006401~RNA catabolic process	2	25	0.0857495	Q5TC82, Q96B26	7	249	16792	19.2679	1	0.801299	74.2654
GOTERM_BP_ALL	GO:0009967~positive regulation of signal transduction	3	37.5	0.0860962	P0DJI8, Q5TC82, P01344	7	1428	16792	5.03962	1	0.794685	74.4128
GOTERM_BP_ALL	GO:0046651~lymphocyte proliferation	2	25	0.0903826	Q5TC82, P01344	7	263	16792	18.2423	1	0.803328	76.1708
GOTERM_BP_ALL	GO:0032943~mononuclear cell proliferation	2	25	0.0910429	Q5TC82, P01344	7	265	16792	18.1046	1	0.79822	76.4313
GOTERM_BP_ALL	GO:0070661~leukocyte proliferation	2	25	0.0959823	Q5TC82, P01344	7	280	16792	17.1347	1	0.808619	78.2977
GOTERM_BP_ALL	GO:0006955~immune response	3	37.5	0.0995373	P0DJI8, Q5TC82, P07711	7	1551	16792	4.63996	1	0.813603	79.5545
GOTERM_BP_ALL	GO:0010647~positive regulation of cell communication	3	37.5	0.0999856	P0DJI8, Q5TC82, P01344	7	1555	16792	4.62802	1	0.808173	79.708

## Sheet: CC
CC	Term	Count	%	PValue	Genes	List Total	Pop Hits	Pop Total	Fold Enrichment	Bonferroni	Benjamini	FDR
GOTERM_CC_ALL	GO:0060205~cytoplasmic membrane-bounded vesicle lumen	2	25	0.0396474	P0DJI8, P01344	8	105	18224	43.3905	0.978575	0.978575	35.8971
GOTERM_CC_ALL	GO:0031983~vesicle lumen	2	25	0.0400184	P0DJI8, P01344	8	106	18224	42.9811	0.979347	0.85629	36.1688
GOTERM_CC_ALL	GO:0043232~intracellular non-membrane-bounded organelle	5	62.5	0.046756	P0DJI8, Q5TC82, A7E2U8, P50990, Q96B26	8	4026	18224	2.82911	0.989422	0.780486	40.9241
GOTERM_CC_ALL	GO:0043228~non-membrane-bounded organelle	5	62.5	0.046756	P0DJI8, Q5TC82, A7E2U8, P50990, Q96B26	8	4026	18224	2.82911	0.989422	0.780486	40.9241
GOTERM_CC_ALL	GO:0043229~intracellular organelle	8	100	0.0568181	Q9C0D4, P0DJI8, Q5TC82, A7E2U8, P50990, P07711, Q96B26, P01344	8	12099	18224	1.50624	0.99614	0.750746	47.4283
GOTERM_CC_ALL	GO:0015630~microtubule cytoskeleton	3	37.5	0.0624117	P0DJI8, A7E2U8, P50990	8	1100	18224	6.21273	0.997806	0.706078	50.7556
GOTERM_CC_ALL	GO:0043233~organelle lumen	5	62.5	0.0628897	P0DJI8, P50990, P07711, Q96B26, P01344	8	4400	18224	2.58864	0.99791	0.642437	51.0309
GOTERM_CC_ALL	GO:0031974~membrane-enclosed lumen	5	62.5	0.0656149	P0DJI8, P50990, P07711, Q96B26, P01344	8	4457	18224	2.55553	0.998415	0.601898	52.5737
GOTERM_CC_ALL	GO:0070062~extracellular exosome	4	50	0.0790609	P0DJI8, P50990, P07711, P01344	8	2811	18224	3.24155	0.9996	0.623953	59.5587
GOTERM_CC_ALL	GO:1903561~extracellular vesicle	4	50	0.0800458	P0DJI8, P50990, P07711, P01344	8	2825	18224	3.22549	0.999639	0.585493	60.0316
GOTERM_CC_ALL	GO:0043230~extracellular organelle	4	50	0.0801164	P0DJI8, P50990, P07711, P01344	8	2826	18224	3.22435	0.999641	0.547663	60.0653

## Sheet: MF
Category	Term	Count	%	PValue	Genes	List Total	Pop Hits	Pop Total	Fold Enrichment	Bonferroni	Benjamini	FDR
GOTERM_MF_FAT	GO:0097367~carbohydrate derivative binding	3	37.5	0.211313	P0DJI8, P50990, P07711	7	2241	15478	2.96003	1	1	92.4412
GOTERM_MF_FAT	GO:0032403~protein complex binding	2	25	0.262573	P07711, P01344	7	766	15478	5.77322	1	0.999999	96.3612
GOTERM_MF_FAT	GO:0044877~macromolecular complex binding	2	25	0.410805	P07711, P01344	7	1306	15478	3.38613	1	1	99.6833
GOTERM_MF_FAT	GO:1901363~heterocyclic compound binding	4	50	0.426196	Q9C0D4, Q5TC82, P50990, Q96B26	7	5971	15478	1.48125	1	0.999996	99.7625
GOTERM_MF_FAT	GO:0097159~organic cyclic compound binding	4	50	0.437034	Q9C0D4, Q5TC82, P50990, Q96B26	7	6052	15478	1.46143	1	0.999968	99.807
GOTERM_MF_FAT	GO:0005102~receptor binding	2	25	0.44867	P0DJI8, P01344	7	1462	15478	3.02482	1	0.999868	99.8462
GOTERM_MF_FAT	GO:0003723~RNA binding	2	25	0.492909	Q5TC82, Q96B26	7	1656	15478	2.67046	1	0.999838	99.9381
