# Supplementary material for: Differential secretome of pancreatic cancer cells in serum-containing conditioned medium reveals CCT8 as a new biomarker of pancreatic cancer invasion and metastasis
Source: Cancer Cell Int. 2019 Oct 11;19:262. doi: 10.1186/s12935-019-0980-1 (PMC6788113; doi:10.1186/s12935-019-0980-1)
Supplement: Supplementary file 4 — Additional file 4: Table S4. String network coordinates. [file 12935_2019_980_MOESM4_ESM.xlsx]

## Sheet: info
Differential secretome of pancreatic cancer cells in serum-containing conditioned medium reveals CCT8 as a new biomarker of pancreatic cancer invasion and metastasis
Peng Liu1,Lingming Kong1, Haoyi Jin1, Yunhao Wu1, Xiaodong Tan1,* Bing Song1,2,*
1 1st Department of general surgery, Shengjing Hospital, China Medical University, Shenyang 110004, China
2 Cardiff Institute of Tissue Engineering and Repair, School of Dentistry, Cardiff University, Cardiff, CF14 4XY, UK.
* Corresponding Author: Xiaodong Tan, 1st Department of general surgey, Shengjing Hospital, China Medical University, Shenyang 110004, China. Phone: +86-24-9661531111, E-mail:tanxdcmu@163.com;
Bing Song, Cardiff Institute of Tissue Engineering and Repair, School of Dentistry, Cardiff University, Cardiff, CF14 4XY, UK. E-mail: songb@cardiff.ac.uk
Additional Table S4: String network coordinates

## Sheet: string_network_coordinates
#node	x_position	y_position	color	annotation
CCT8	0.575367	0.379577	rgb(255,0,0)	T-complex protein 1 subunit theta; Molecular chaperone; assists the folding of proteins upon ATP hydrolysis. As part of the BBS/CCT complex may play a role in the assembly of BBSome, a complex involved in ciliogenesis regulating transports vesicles to the cilia. Known to play a role, in vitro, in the folding of actin and tubulin; Belongs to the TCP-1 chaperonin family
ZNF518B	0.243046	0.655734	rgb(255,175,101)	Zinc finger protein 518B; May be involved in transcriptional regulation; Zinc fingers C2H2-type
CCT6B	0.24569	0.350604	rgb(255,255,255)	T-complex protein 1 subunit zeta-2; Molecular chaperone; assists the folding of proteins upon ATP hydrolysis. Known to play a role, in vitro, in the folding of actin and tubulin (By similarity); Chaperonins
EXOSC5	0.602693	0.747183	rgb(150,101,255)	Exosome complex component RRP46; Non-catalytic component of the RNA exosome complex which has 3'->5' exoribonuclease activity and participates in a multitude of cellular RNA processing and degradation events. In the nucleus, the RNA exosome complex is involved in proper maturation of stable RNA species such as rRNA, snRNA and snoRNA, in the elimination of RNA processing by-products and non-coding…
BBS10	0.327669	0.495473	rgb(255,255,255)	Bardet-Biedl syndrome 10 protein; Probable molecular chaperone. Assists the folding of proteins upon ATP hydrolysis. As part of the BBS/CCT complex may play a role in the assembly of BBSome, a complex involved in ciliogenesis regulating transports vesicles to the cilia. Involved in adipogenic differentiation; Belongs to the TCP-1 chaperonin family
EXOSC6	0.633546	0.904728	rgb(239,148,117)	Exosome complex component MTR3; Non-catalytic component of the RNA exosome complex which has 3'->5' exoribonuclease activity and participates in a multitude of cellular RNA processing and degradation events. In the nucleus, the RNA exosome complex is involved in proper maturation of stable RNA species such as rRNA, snRNA and snoRNA, in the elimination of RNA processing by-products and non-coding …
EXOSC9	0.451959	0.877565	rgb(255,255,255)	Exosome complex component RRP45; Non-catalytic component of the RNA exosome complex which has 3'->5' exoribonuclease activity and participates in a multitude of cellular RNA processing and degradation events. In the nucleus, the RNA exosome complex is involved in proper maturation of stable RNA species such as rRNA, snRNA and snoRNA, in the elimination of RNA processing by-products and non-coding…
DIS3L	0.654701	0.699195	rgb(255,255,255)	DIS3-like exonuclease 1; Putative cytoplasm-specific catalytic component of the RNA exosome complex which has 3'->5' exoribonuclease activity and participates in a multitude of cellular RNA processing and degradation events. In the cytoplasm, the RNA exosome complex is involved in general mRNA turnover and specifically degrades inherently unstable mRNAs containing AU-rich elements (AREs) within t…
GNB5	0.253624	0.142354	rgb(255,255,255)	Guanine nucleotide-binding protein subunit beta-5; Enhances GTPase-activating protein (GAP) activity of regulator of G protein signaling (RGS) proteins, hence involved in the termination of the signaling initiated by the G protein coupled receptors (GPCRs) by accelerating the GTP hydrolysis on the G-alpha subunits, thereby promoting their inactivation (Probable). Increases RGS9 GTPase-activating …
TCP1	0.318854	0.337928	rgb(255,255,255)	T-complex protein 1 subunit alpha; Molecular chaperone; assists the folding of proteins upon ATP hydrolysis. As part of the BBS/CCT complex may play a role in the assembly of BBSome, a complex involved in ciliogenesis regulating transports vesicles to the cilia. Known to play a role, in vitro, in the folding of actin and tubulin; Belongs to the TCP-1 chaperonin family
EXOSC10	0.354114	0.727264	rgb(255,255,255)	Exosome component 10; Putative catalytic component of the RNA exosome complex which has 3'->5' exoribonuclease activity and participates in a multitude of cellular RNA processing and degradation events. In the nucleus, the RNA exosome complex is involved in proper maturation of stable RNA species such as rRNA, snRNA and snoRNA, in the elimination of RNA processing by-products and non-coding 'perv…
PDCD11	0.481048	0.614085	rgb(255,255,255)	Protein RRP5 homolog; Essential for the generation of mature 18S rRNA, specifically necessary for cleavages at sites A0, 1 and 2 of the 47S precursor. Directly interacts with U3 snoRNA; Minor histocompatibility antigens
EXOSC8	0.633546	0.601408	rgb(101,255,163)	Exosome complex component RRP43; Non-catalytic component of the RNA exosome complex which has 3'->5' exoribonuclease activity and participates in a multitude of cellular RNA processing and degradation events. In the nucleus, the RNA exosome complex is involved in proper maturation of stable RNA species such as rRNA, snRNA and snoRNA, in the elimination of RNA processing by-products and non-coding…
DIS3	0.427277	0.799698	rgb(239,179,117)	Exosome complex exonuclease RRP44; Putative catalytic component of the RNA exosome complex which has 3'->5' exoribonuclease activity and participates in a multitude of cellular RNA processing and degradation events. In the nucleus, the RNA exosome complex is involved in proper maturation of stable RNA species such as rRNA, snRNA and snoRNA, in the elimination of RNA processing by-products and non…
EXOSC2	0.437855	0.748089	rgb(207,239,117)	Exosome complex component RRP4; Non-catalytic component of the RNA exosome complex which has 3'->5' exoribonuclease activity and participates in a multitude of cellular RNA processing and degradation events. In the nucleus, the RNA exosome complex is involved in proper maturation of stable RNA species such as rRNA, snRNA and snoRNA, in the elimination of RNA processing by-products and non-coding …
CTSL	0.646768	0.330684	rgb(178,171,0)	Cathepsin L1; Important for the overall degradation of proteins in lysosomes; Cathepsins
C4orf47	0.220127	0.586922	rgb(14,178,0)	UPF0602 protein C4orf47; Chromosome 4 open reading frame 47; Belongs to the UPF0602 family
CCT6A	0.409647	0.432998	rgb(255,255,255)	T-complex protein 1 subunit zeta; Molecular chaperone; assists the folding of proteins upon ATP hydrolysis. Known to play a role, in vitro, in the folding of actin and tubulin; Belongs to the TCP-1 chaperonin family
HBS1L	0.499559	0.910161	rgb(255,255,255)	HBS1-like protein; HBS1 like translational GTPase; Belongs to the TRAFAC class translation factor GTPase superfamily. Classic translation factor GTPase family
RGS7	0.249216	0.278169	rgb(255,255,255)	Regulator of G-protein signaling 7; Regulates G protein-coupled receptor signaling cascades. Inhibits signal transduction by increasing the GTPase activity of G protein alpha subunits, thereby driving them into their inactive GDP-bound form. The RGS7/GNB5 dimer enhances GNAO1 GTPase activity. May play a role in synaptic vesicle exocytosis. Modulates the activity of potassium channels that are act…
MPHOSPH6	0.55333	0.840443	rgb(255,255,255)	M-phase phosphoprotein 6; RNA-binding protein that associates with the RNA exosome complex. Involved in the 3'-processing of the 7S pre-RNA to the mature 5.8S rRNA and may play a role in recruiting the RNA exosome complex to pre-rRNA; this function may include C1D
KHSRP	0.5595	0.909256	rgb(255,255,255)	Far upstream element-binding protein 2; Binds to the dendritic targeting element and may play a role in mRNA trafficking (By similarity). Part of a ternary complex that binds to the downstream control sequence (DCS) of the pre-mRNA. Mediates exon inclusion in transcripts that are subject to tissue-specific alternative splicing. May interact with single- stranded DNA from the far-upstream element …
GNB1	0.589471	0.26006	rgb(255,255,255)	Guanine nucleotide-binding protein G(I)/G(S)/G(T) subunit beta-1; Guanine nucleotide-binding proteins (G proteins) are involved as a modulator or transducer in various transmembrane signaling systems. The beta and gamma chains are required for the GTPase activity, for replacement of GDP by GTP, and for G protein- effector interaction
EXOSC4	0.667924	0.746278	rgb(239,210,117)	Exosome complex component RRP41; Non-catalytic component of the RNA exosome complex which has 3'->5' exoribonuclease activity and participates in a multitude of cellular RNA processing and degradation events. In the nucleus, the RNA exosome complex is involved in proper maturation of stable RNA species such as rRNA, snRNA and snoRNA, in the elimination of RNA processing by-products and non-coding…
IGFBP2	0.862733	0.564286	rgb(255,255,255)	Insulin-like growth factor-binding protein 2; Inhibits IGF-mediated growth and developmental rates. IGF-binding proteins prolong the half-life of the IGFs and have been shown to either inhibit or stimulate the growth promoting effects of the IGFs on cell culture. They alter the interaction of IGFs with their cell surface receptors
CDC20	0.419344	0.247384	rgb(255,255,255)	Cell division cycle protein 20 homolog; Required for full ubiquitin ligase activity of the anaphase promoting complex/cyclosome (APC/C) and may confer substrate specificity upon the complex. Is regulated by MAD2L1: in metaphase the MAD2L1-CDC20-APC/C ternary complex is inactive and in anaphase the CDC20-APC/C binary complex is active in degrading substrates. The CDC20-APC/C complex positively reg…
CCT2	0.40524	0.310765	rgb(255,255,255)	T-complex protein 1 subunit beta; Molecular chaperone; assists the folding of proteins upon ATP hydrolysis. As part of the BBS/CCT complex may play a role in the assembly of BBSome, a complex involved in ciliogenesis regulating transports vesicles to the cilia. Known to play a role, in vitro, in the folding of actin and tubulin; Chaperonins
CCT4	0.47047	0.334306	rgb(255,255,255)	T-complex protein 1 subunit delta; Molecular chaperone; assists the folding of proteins upon ATP hydrolysis. As part of the BBS/CCT complex may play a role in the assembly of BBSome, a complex involved in ciliogenesis regulating transports vesicles to the cilia. Known to play a role, in vitro, in the folding of actin and tubulin; Chaperonins
IGFBP5	0.776347	0.380483	rgb(255,255,255)	Insulin-like growth factor-binding protein 5; IGF-binding proteins prolong the half-life of the IGFs and have been shown to either inhibit or stimulate the growth promoting effects of the IGFs on cell culture. They alter the interaction of IGFs with their cell surface receptors
SKIV2L2	0.451077	0.514487	rgb(117,239,119)	Superkiller viralicidic activity 2-like 2; Component of exosome targeting complexes. Subunit of the trimeric nuclear exosome targeting (NEXT) complex, a complex that directs a subset of non-coding short-lived RNAs for exosomal degradation. Subunit of the trimeric poly(A) tail exosome targeting (PAXT) complex, a complex that directs a subset of long and polyadenylated poly(A) RNAs for exosomal deg…
NCBP1	0.311802	0.567002	rgb(255,255,255)	Nuclear cap-binding protein subunit 1; Component of the cap-binding complex (CBC), which binds cotranscriptionally to the 5'-cap of pre-mRNAs and is involved in various processes such as pre-mRNA splicing, translation regulation, nonsense-mediated mRNA decay, RNA-mediated gene silencing (RNAi) by microRNAs (miRNAs) and mRNA export. The CBC complex is involved in mRNA export from the nucleus via i…
IGFBP6	0.822184	0.432998	rgb(255,255,255)	Insulin-like growth factor-binding protein 6; IGF-binding proteins prolong the half-life of the IGFs and have been shown to either inhibit or stimulate the growth promoting effects of the IGFs on cell culture. They alter the interaction of IGFs with their cell surface receptors
C1D	0.500441	0.826861	rgb(255,255,255)	Nuclear nucleic acid-binding protein C1D; Plays a role in the recruitment of the RNA exosome complex to pre-rRNA to mediate the 3'-5' end processing of the 5.8S rRNA; this function may include MPHOSPH6. Can activate PRKDC not only in the presence of linear DNA but also in the presence of supercoiled DNA. Can induce apoptosis in a p53/TP53 dependent manner. May regulate the TRAX/TSN complex format…
DHX15	0.34618	0.633099	rgb(255,255,255)	Pre-mRNA-splicing factor ATP-dependent RNA helicase DHX15; Pre-mRNA processing factor involved in disassembly of spliceosomes after the release of mature mRNA. In cooperation with TFIP11 seem to be involved in the transition of the U2, U5 and U6 snRNP-containing IL complex to the snRNP-free IS complex leading to efficient debranching and turnover of excised introns; Belongs to the DEAD box helica…
IGFBP1	0.797502	0.505433	rgb(255,255,255)	Insulin-like growth factor-binding protein 1; IGF-binding proteins prolong the half-life of the IGFs and have been shown to either inhibit or stimulate the growth promoting effects of the IGFs on cell culture. They alter the interaction of IGFs with their cell surface receptors. Promotes cell migration
CCT3	0.332076	0.275453	rgb(145,239,117)	T-complex protein 1 subunit gamma; Molecular chaperone; assists the folding of proteins upon ATP hydrolysis. As part of the BBS/CCT complex may play a role in the assembly of BBSome, a complex involved in ciliogenesis regulating transports vesicles to the cilia. Known to play a role, in vitro, in the folding of actin and tubulin; Chaperonins
IGFBP3	0.664398	0.440241	rgb(255,255,255)	Insulin-like growth factor-binding protein 3; IGF-binding proteins prolong the half-life of the IGFs and have been shown to either inhibit or stimulate the growth promoting effects of the IGFs on cell culture. They alter the interaction of IGFs with their cell surface receptors. Also exhibits IGF-independent antiproliferative and apoptotic effects mediated by its receptor TMEM219/IGFBP-3R
IGF1R	0.803673	0.554326	rgb(255,255,255)	Insulin-like growth factor 1 receptor; Receptor tyrosine kinase which mediates actions of insulin-like growth factor 1 (IGF1). Binds IGF1 with high affinity and IGF2 and insulin (INS) with a lower affinity. The activated IGF1R is involved in cell growth and survival control. IGF1R is crucial for tumor transformation and survival of malignant cell. Ligand binding activates the receptor kinase, lea…
CCT5	0.13903	0.28994	rgb(176,239,117)	T-complex protein 1 subunit epsilon; Molecular chaperone; assists the folding of proteins upon ATP hydrolysis. As part of the BBS/CCT complex may play a role in the assembly of BBSome, a complex involved in ciliogenesis regulating transports vesicles to the cilia. Known to play a role, in vitro, in the folding of actin and tubulin; Chaperonins
EXOSC3	0.585945	0.492757	rgb(239,117,117)	Exosome complex component RRP40; Non-catalytic component of the RNA exosome complex which has 3'->5' exoribonuclease activity and participates in a multitude of cellular RNA processing and degradation events. In the nucleus, the RNA exosome complex is involved in proper maturation of stable RNA species such as rRNA, snRNA and snoRNA, in the elimination of RNA processing by-products and non-coding…
WDR3	0.569197	0.702817	rgb(255,255,255)	WD repeat-containing protein 3; WD repeat domain containing; Belongs to the WD repeat WDR3/UTP12 family
EXOSC1	0.661753	0.814185	rgb(238,239,117)	Exosome complex component CSL4; Non-catalytic component of the RNA exosome complex which has 3'->5' exoribonuclease activity and participates in a multitude of cellular RNA processing and degradation events. In the nucleus, the RNA exosome complex is involved in proper maturation of stable RNA species such as rRNA, snRNA and snoRNA, in the elimination of RNA processing by-products and non-coding …
MPP6	0.347062	0.841348	rgb(255,255,255)	MAGUK p55 subfamily member 6; Membrane associated guanylate kinases; Belongs to the MAGUK family
IGF2	0.669687	0.532596	rgb(101,199,255)	Insulin-like growth factor II; The insulin-like growth factors possess growth-promoting activity. Major fetal growth hormone in mammals. Plays a key role in regulating fetoplacental development. IGF-II is influenced by placental lactogen. Also involved in tissue differentiation. Positively regulates myogenic transcription factor MYOD1 function by facilitating the recruitment of transcriptional co…
CCT7	0.36381	0.398592	rgb(255,255,255)	T-complex protein 1 subunit eta; Molecular chaperone; assists the folding of proteins upon ATP hydrolysis. Known to play a role, in vitro, in the folding of actin and tubulin (By similarity); Chaperonins
RC3H1	0.206905	0.513581	rgb(187,255,101)	Roquin-1; Post-transcriptional repressor of mRNAs containing a conserved stem loop motif, called constitutive decay element (CDE), which is often located in the 3'-UTR, as in HMGXB3, ICOS, IER3, NFKBID, NFKBIZ, PPP1R10, TNF and in many more mRNAs (By similarity). Cleaves translationally inactive mRNAs harboring a stem-loop (SL), often located in their 3'-UTRs, during the early phase of inflammati…
EXOSC7	0.384084	0.897485	rgb(255,255,255)	Exosome complex component RRP42; Non-catalytic component of the RNA exosome complex which has 3'->5' exoribonuclease activity and participates in a multitude of cellular RNA processing and degradation events. In the nucleus, the RNA exosome complex is involved in proper maturation of stable RNA species such as rRNA, snRNA and snoRNA, in the elimination of RNA processing by-products and non-coding…
SAA1	0.63619	0.160463	rgb(0,178,157)	Serum amyloid A-1 protein; Major acute phase protein; Belongs to the SAA family
DNAJB11	0.087904	0.394064	rgb(0,28,178)	DnaJ homolog subfamily B member 11; Serves as a co-chaperone for HSPA5. Binds directly to both unfolded proteins that are substrates for ERAD and nascent unfolded peptide chains, but dissociates from the HSPA5-unfolded protein complex before folding is completed. May help recruiting HSPA5 and other chaperones to the substrate. Stimulates HSPA5 ATPase activity; DNAJ heat shock proteins
