# Supplementary material for: Differential secretome of pancreatic cancer cells in serum-containing conditioned medium reveals CCT8 as a new biomarker of pancreatic cancer invasion and metastasis
Source: Cancer Cell Int. 2019 Oct 11;19:262. doi: 10.1186/s12935-019-0980-1 (PMC6788113; doi:10.1186/s12935-019-0980-1)
Supplement: Supplementary file 5 — Additional file 5: Table S5. The mRNA expression levels of 4 gene in pancreatic cancer were searched against the Human Protein Atlas data. [file 12935_2019_980_MOESM5_ESM.xlsx]

## Sheet: info
Differential secretome of pancreatic cancer cells in serum-containing conditioned medium reveals CCT8 as a new biomarker of pancreatic cancer invasion and metastasis
Peng Liu1,Lingming Kong1, Haoyi Jin1, Yunhao Wu1, Xiaodong Tan1,* Bing Song1,2,*
1 1st Department of general surgery, Shengjing Hospital, China Medical University, Shenyang 110004, China
2 Cardiff Institute of Tissue Engineering and Repair, School of Dentistry, Cardiff University, Cardiff, CF14 4XY, UK.
* Corresponding Author: Xiaodong Tan, 1st Department of general surgey, Shengjing Hospital, China Medical University, Shenyang 110004, China. Phone: +86-24-9661531111, E-mail:tanxdcmu@163.com;
Bing Song, Cardiff Institute of Tissue Engineering and Repair, School of Dentistry, Cardiff University, Cardiff, CF14 4XY, UK. E-mail: songb@cardiff.ac.uk
Additional Table S5: The mRNA expression levels of 4 gene in pancreatic cancer were searched against the Human Protein Atlas data.

## Sheet: CTSL
Sample	Gender	Age(years)	Stage	Outcome	Follow-up(days)	FPKM
TCGA-IB-AAUS-01A	female	84	iib	alive	225	274.2
TCGA-2J-AABP-01A	female	58	iib	alive	463	265.7
TCGA-IB-7646-01A	male	60	iib	dead	145	136.3
TCGA-FB-A7DR-01A	male	48	iia	dead	353	128.8
TCGA-PZ-A5RE-01A	female	44	iib	dead	470	124.1
TCGA-HZ-A77Q-01A	female	55	iib	alive	33	121
TCGA-HV-A7OL-01A	male	70	iia	alive	252	119.4
TCGA-2L-AAQM-01A	male	52	iib	alive	1383	116.6
TCGA-IB-A5SS-01A	female	64	iib	dead	460	111.6
TCGA-IB-7893-01A	male	64	iia	dead	117	108.1
TCGA-HZ-8637-01A	female	76	iib	dead	517	104.3
TCGA-FB-A5VM-01A	male	74	ib	dead	498	102.3
TCGA-3A-A9IS-01A	male	67	ib	alive	998	100.9
TCGA-IB-7645-01A	female	44	iib	dead	1502	98.3
TCGA-HV-AA8V-01A	male	50	iib	alive	920	92.5
TCGA-F2-A7TX-01A	male	77	iib	dead	95	92.4
TCGA-HZ-8001-01A	male	69	iii	alive	706	91.7
TCGA-HZ-7920-01A	male	71	ib	dead	236	90.2
TCGA-HZ-8005-01A	male	81	iib	dead	120	89.4
TCGA-IB-7651-01A	female	64	iib	dead	603	88.5
TCGA-F2-7273-01A	male	54	iib	dead	592	83.2
TCGA-3A-A9IV-01A	female	59	ib	alive	1103	82.1
TCGA-HZ-7918-01A	male	72	iib	alive	969	82.1
TCGA-IB-AAUT-01A	male	65	iib	alive	287	81.6
TCGA-IB-AAUV-01A	male	49	iib	alive	404	80.3
TCGA-IB-A6UF-01A	male	63	iib	alive	666	80
TCGA-HZ-7925-01A	male	66	iib	dead	614	77.7
TCGA-IB-A5SQ-01A	female	56	ib	dead	219	76.9
TCGA-XN-A8T3-01A	male	67	ib	alive	951	76.1
TCGA-IB-7885-01A	female	78	iib	alive	1257	75.7
TCGA-3A-A9IH-01A	female	66	ia	alive	1021	75.3
TCGA-HZ-8519-01A	male	73	ia	alive	454	74.6
TCGA-FB-AAPS-01A	female	62	iib	alive	228	73.5
TCGA-XD-AAUH-01A	female	57	iib	alive	395	72.8
TCGA-2J-AABU-01A	male	56	iib	dead	277	72.2
TCGA-M8-A5N4-01A	female	48	iia	alive	584	72
TCGA-FB-AAPZ-01A	male	54	iib	alive	716	71.7
TCGA-US-A77J-01A	female	81	iib	dead	568	71.4
TCGA-3A-A9IU-01A	male	65	iib	dead	458	70.7
TCGA-3E-AAAY-01A	male	67	iib	alive	2285	70.6
TCGA-IB-AAUR-01A	male	67	iib	alive	338	70
TCGA-3A-A9IJ-01A	male	65	ib	alive	1854	69.9
TCGA-US-A774-01A	female	76	iib	dead	695	69.6
TCGA-HZ-8315-01A	female	54	iia	dead	299	69.1
TCGA-IB-7889-01A	female	86	iib	dead	481	68.4
TCGA-IB-8127-01A	male	59	iib	alive	522	67.9
TCGA-RL-AAAS-01A	female	60	ib	alive	9	67.8
TCGA-3A-A9IC-01A	female	61	iib	dead	738	67.5
TCGA-3A-A9IB-01A	female	69	iib	dead	224	67.4
TCGA-HZ-A77P-01A	male	77	iib	alive	330	67
TCGA-HZ-8636-01A	female	58	iv	dead	545	66.9
TCGA-F2-A8YN-01A	male	76	iia	alive	517	66.8
TCGA-L1-A7W4-01A	female	48	iib	dead	278	66.5
TCGA-IB-7887-01A	female	62	iib	dead	110	66.3
TCGA-2L-AAQL-01A	male	82	iib	dead	292	66
TCGA-FB-AAQ3-01A	female	65	iib	dead	31	65.7
TCGA-2J-AABT-01A	female	72	iib	alive	319	65
TCGA-IB-7652-01A	female	49	iib	alive	1116	64.3
TCGA-IB-A5SO-01A	male	71	iib	dead	365	63
TCGA-HV-A5A5-01A	female	61	iib	alive	289	62.8
TCGA-IB-7890-01A	male	73	ib	dead	598	62.3
TCGA-IB-A5ST-01A	female	64	iib	alive	635	61.8
TCGA-3A-A9IZ-01A	male	47	iib	dead	308	61.6
TCGA-XN-A8T5-01A	female	53	ib	alive	720	61
TCGA-HZ-8002-01A	male	61	iib	dead	366	60.6
TCGA-IB-7649-01A	female	73	iib	dead	467	60.1
TCGA-IB-A5SP-01A	male	77	iia	alive	482	60
TCGA-IB-7891-01A	female	49	iib	dead	913	59.7
TCGA-IB-7888-01A	female	66	iia	dead	1332	58.8
TCGA-3A-A9IN-01A	female	62	ib	alive	2084	58.5
TCGA-2J-AAB6-01A	male	75	iia	dead	293	58.2
TCGA-3A-A9IL-01A	female	39	i	alive	2741	58.1
TCGA-F2-7276-01A	male	64	iib	dead	216	58
TCGA-3A-A9J0-01A	male	75	iib	alive	743	57.3
TCGA-Z5-AAPL-01A	female	74	iia	alive	467	57.1
TCGA-2J-AABF-01A	male	73	iib	dead	691	57.1
TCGA-HV-A5A6-01A	female	65	iib	dead	2036	57
TCGA-IB-AAUQ-01A	male	50	iib	dead	183	56.9
TCGA-HZ-7919-01A	female	52	iib	dead	593	56.8
TCGA-Q3-A5QY-01A	male	58	iib	alive	416	56.7
TCGA-HZ-A49G-01A	female	58	iib	alive	660	56.4
TCGA-IB-AAUN-01A	female	74	ib	dead	144	56.1
TCGA-F2-A44G-01A	female	79	iib	dead	233	56.1
TCGA-HZ-7923-01A	male	65	iia	alive	314	56.1
TCGA-IB-7886-01A	male	80	iib	dead	123	55.7
TCGA-2J-AABR-01A	female	60	iia	alive	438	54.4
TCGA-HZ-7926-01A	male	57	iib	dead	518	53.9
TCGA-2J-AAB9-01A	female	71	iib	dead	627	53
TCGA-YB-A89D-01A	male	59	iib	alive	350	52.5
TCGA-HV-AA8X-01A	female	75	iib	dead	532	52.1
TCGA-HZ-A4BH-01A	male	75	iib	alive	194	52
TCGA-2J-AAB8-01A	male	71	iib	alive	80	51.7
TCGA-XD-AAUI-01A	female	50	iib	dead	366	51.6
TCGA-FB-A4P5-01A	female	69	iib	dead	179	51.4
TCGA-HZ-A4BK-01A	male	72	iib	alive	657	50.6
TCGA-H6-A45N-01A	female	88	iib	dead	421	49.2
TCGA-IB-7897-01A	female	54	iib	dead	486	49.1
TCGA-XD-AAUL-01A	male	56	iia	alive	498	48.8
TCGA-HZ-A49H-01A	female	68	iib	alive	491	48
TCGA-2J-AABE-01A	male	73	iia	alive	676	47.8
TCGA-XD-AAUG-01A	female	66	iv	alive	420	47.3
TCGA-HV-A5A3-01A	male	50	iia	dead	128	47.3
TCGA-FB-A4P6-01A	male	54	iib	alive	767	47
TCGA-IB-AAUO-01A	female	64	iib	dead	239	46.1
TCGA-F2-A44H-01A	male	65	iia	alive	586	45.6
TCGA-S4-A8RO-01A	female	75	iib	alive	525	45.3
TCGA-3A-A9I7-01A	male	45	iib	alive	1323	44.7
TCGA-HZ-7922-01A	female	61	iib	alive	4	44
TCGA-2J-AAB4-01A	male	48	iib	alive	729	43.8
TCGA-FB-AAPY-01A	male	71	iib	dead	1059	43.7
TCGA-2J-AABO-01A	male	43	iib	alive	440	43.6
TCGA-HZ-8317-01A	female	69	iib	dead	378	43.5
TCGA-IB-AAUP-01A	male	68	iib	alive	431	43.5
TCGA-IB-A7M4-01A	male	81	iib	alive	483	43.4
TCGA-RB-A7B8-01A	female	81	iib	dead	466	43.2
TCGA-HZ-8003-01A	female	65	iib	dead	596	43.1
TCGA-IB-AAUW-01A	female	63	iib	dead	230	42.9
TCGA-LB-A9Q5-01A	female	63	iib	dead	313	42.8
TCGA-HZ-A49I-01A	male	77	iib	dead	308	42.8
TCGA-2J-AABA-01A	male	55	iib	dead	607	42.8
TCGA-FB-AAQ1-01A	male	49	iib	dead	123	42.7
TCGA-2L-AAQE-01A	male	56	iib	dead	684	41.9
TCGA-2L-AAQA-01A	male	76	iib	dead	143	41.6
TCGA-3A-A9IX-01A	male	40	ia	alive	1037	40.3
TCGA-HZ-A77O-01A	female	77	iib	dead	160	39.7
TCGA-Q3-AA2A-01A	female	64	ib	alive	95	39.2
TCGA-H6-8124-01A	female	56	iib	alive	392	39.1
TCGA-IB-7654-01A	male	80	iib	dead	476	38.8
TCGA-US-A77E-01A	male	73	iib	dead	430	38.6
TCGA-S4-A8RP-01A	female	77	iib	dead	702	38.5
TCGA-3E-AAAZ-01A	male	71	iia	dead	2182	38.2
TCGA-OE-A75W-01A	male	75	iia	dead	267	38.1
TCGA-3A-A9I9-01A	male	67	iia	dead	634	37.9
TCGA-IB-AAUU-01A	male	35	iib	alive	245	37.6
TCGA-FB-AAPQ-01A	male	65	iib	dead	1130	37.6
TCGA-HZ-7924-01A	female	60	iia	alive	840	36.6
TCGA-HZ-8638-01A	female	84	ia	dead	151	36.5
TCGA-2J-AABH-01A	male	61	iia	alive	1287	36.4
TCGA-FB-AAQ2-01A	female	81	iib	dead	153	36.4
TCGA-LB-A8F3-01A	female	64	iia	alive	379	35.4
TCGA-IB-8126-01A	female	80	iii	alive	462	34.8
TCGA-RB-AA9M-01A	male	43	iib	alive	286	34.5
TCGA-2J-AAB1-01A	male	65	iib	dead	66	33.7
TCGA-LB-A7SX-01A	female	74	iib	dead	393	33.1
TCGA-IB-7644-01A	female	65	iv	dead	394	32.9
TCGA-FB-AAQ6-01A	male	85	ia	dead	244	32.6
TCGA-2L-AAQI-01A	male	66	iib	dead	103	32
TCGA-FB-A78T-01A	female	71	iib	dead	375	31.8
TCGA-FB-A545-01A	female	72	iib	dead	732	31.2
TCGA-2L-AAQJ-01A	female	49	iii	dead	394	30.7
TCGA-2J-AABI-01A	female	55	iia	alive	969	30.7
TCGA-H8-A6C1-01A	male	53	iia	alive	671	30.4
TCGA-F2-6879-01A	male	57	iib	dead	334	30.2
TCGA-IB-A6UG-01A	male	65	iib	dead	41	29.5
TCGA-US-A779-01A	female	54	iib	dead	511	28.7
TCGA-IB-AAUM-01A	male	76	iib	alive	8	28.6
TCGA-2J-AABK-01A	male	71	iib	alive	484	28.3
TCGA-HV-A5A4-01A	female	72	iia	alive	232	27.9
TCGA-HZ-A8P1-01A	male	81	ib	alive	7	25.2
TCGA-HZ-A9TJ-01A	male	70	iv	alive	603	23.8
TCGA-US-A77G-01A	male	64	iib	dead	12	22.3
TCGA-3A-A9IR-01A	female	64	ib	alive	1542	20.7
TCGA-FB-AAPU-01A	female	41	iia	dead	381	19.9
TCGA-2J-AABV-01A	male	74	iib	dead	652	19.6
TCGA-S4-A8RM-01A	male	67	iib	alive	737	19.2
TCGA-FB-AAQ0-01A	male	68	iia	dead	473	18.9
TCGA-IB-A7LX-01A	male	57	iib	dead	250	18.8
TCGA-F2-6880-01A	male	70	iib	alive	289	13.4
TCGA-YY-A8LH-01A	female	61	iib	alive	2016	13
TCGA-HV-A7OP-01A	male	72	iib	alive	978	11.4
TCGA-FB-AAPP-01A	male	71	iib	dead	485	7.2
TCGA-US-A776-01A	male	61	iia	alive	1216	5.3
TCGA-HZ-7289-01A	male	77	iib	dead	661	4.9

## Sheet: CCT8
Sample	Gender	Age(years)	Stage	Outcome	Follow-up(days)	FPKM
TCGA-IB-A7M4-01A	male	81	iib	alive	483	86.9
TCGA-FB-AAQ2-01A	female	81	iib	dead	153	74.1
TCGA-S4-A8RO-01A	female	75	iib	alive	525	64.2
TCGA-FB-AAQ6-01A	male	85	ia	dead	244	63.4
TCGA-L1-A7W4-01A	female	48	iib	dead	278	63.2
TCGA-3A-A9IJ-01A	male	65	ib	alive	1854	59.6
TCGA-F2-6879-01A	male	57	iib	dead	334	59.5
TCGA-3E-AAAY-01A	male	67	iib	alive	2285	59.3
TCGA-US-A776-01A	male	61	iia	alive	1216	58.7
TCGA-FB-A5VM-01A	male	74	ib	dead	498	58.6
TCGA-F2-A7TX-01A	male	77	iib	dead	95	57.8
TCGA-2J-AAB8-01A	male	71	iib	alive	80	56.6
TCGA-F2-A44G-01A	female	79	iib	dead	233	56.1
TCGA-IB-A5ST-01A	female	64	iib	alive	635	55.9
TCGA-Z5-AAPL-01A	female	74	iia	alive	467	55.4
TCGA-RB-AA9M-01A	male	43	iib	alive	286	53.9
TCGA-HZ-7289-01A	male	77	iib	dead	661	53.7
TCGA-2J-AABI-01A	female	55	iia	alive	969	53.6
TCGA-3A-A9IH-01A	female	66	ia	alive	1021	53.1
TCGA-FB-AAPU-01A	female	41	iia	dead	381	52.6
TCGA-IB-AAUN-01A	female	74	ib	dead	144	52.4
TCGA-2L-AAQA-01A	male	76	iib	dead	143	52.1
TCGA-2J-AABA-01A	male	55	iib	dead	607	51.6
TCGA-HZ-7925-01A	male	66	iib	dead	614	51.5
TCGA-FB-AAQ1-01A	male	49	iib	dead	123	51.5
TCGA-IB-7893-01A	male	64	iia	dead	117	51.2
TCGA-FB-AAPZ-01A	male	54	iib	alive	716	51.2
TCGA-IB-7651-01A	female	64	iib	dead	603	51.2
TCGA-3E-AAAZ-01A	male	71	iia	dead	2182	51.1
TCGA-HZ-A8P1-01A	male	81	ib	alive	7	50.1
TCGA-HZ-8005-01A	male	81	iib	dead	120	50.1
TCGA-2J-AABH-01A	male	61	iia	alive	1287	50
TCGA-2L-AAQI-01A	male	66	iib	dead	103	49.9
TCGA-YY-A8LH-01A	female	61	iib	alive	2016	49.7
TCGA-US-A779-01A	female	54	iib	dead	511	49.6
TCGA-IB-7889-01A	female	86	iib	dead	481	49.5
TCGA-HZ-8519-01A	male	73	ia	alive	454	49.4
TCGA-HZ-7924-01A	female	60	iia	alive	840	49.3
TCGA-2J-AAB9-01A	female	71	iib	dead	627	49.2
TCGA-HZ-7926-01A	male	57	iib	dead	518	49.1
TCGA-2J-AABP-01A	female	58	iib	alive	463	48.9
TCGA-3A-A9IB-01A	female	69	iib	dead	224	48.6
TCGA-HV-AA8X-01A	female	75	iib	dead	532	48.2
TCGA-3A-A9IR-01A	female	64	ib	alive	1542	48
TCGA-HZ-7920-01A	male	71	ib	dead	236	48
TCGA-Q3-AA2A-01A	female	64	ib	alive	95	47.8
TCGA-LB-A8F3-01A	female	64	iia	alive	379	47.5
TCGA-XD-AAUI-01A	female	50	iib	dead	366	47.3
TCGA-F2-7276-01A	male	64	iib	dead	216	46.9
TCGA-IB-7897-01A	female	54	iib	dead	486	46.5
TCGA-HZ-7919-01A	female	52	iib	dead	593	46.2
TCGA-3A-A9IU-01A	male	65	iib	dead	458	46.2
TCGA-HZ-8638-01A	female	84	ia	dead	151	46.1
TCGA-HV-A7OL-01A	male	70	iia	alive	252	45.8
TCGA-2J-AAB4-01A	male	48	iib	alive	729	45.7
TCGA-HZ-8002-01A	male	61	iib	dead	366	45.4
TCGA-FB-AAQ0-01A	male	68	iia	dead	473	45.3
TCGA-IB-8127-01A	male	59	iib	alive	522	45.1
TCGA-IB-7652-01A	female	49	iib	alive	1116	44.8
TCGA-IB-7891-01A	female	49	iib	dead	913	44.6
TCGA-HZ-8637-01A	female	76	iib	dead	517	44.2
TCGA-PZ-A5RE-01A	female	44	iib	dead	470	44.1
TCGA-FB-A7DR-01A	male	48	iia	dead	353	43.9
TCGA-2J-AAB6-01A	male	75	iia	dead	293	43.8
TCGA-HZ-8315-01A	female	54	iia	dead	299	43.3
TCGA-IB-7886-01A	male	80	iib	dead	123	43.1
TCGA-FB-A78T-01A	female	71	iib	dead	375	42.8
TCGA-2L-AAQE-01A	male	56	iib	dead	684	42.8
TCGA-2L-AAQJ-01A	female	49	iii	dead	394	42.5
TCGA-HZ-A9TJ-01A	male	70	iv	alive	603	42.5
TCGA-IB-AAUW-01A	female	63	iib	dead	230	42.4
TCGA-IB-7649-01A	female	73	iib	dead	467	42.4
TCGA-RL-AAAS-01A	female	60	ib	alive	9	42.1
TCGA-F2-7273-01A	male	54	iib	dead	592	42.1
TCGA-FB-A4P5-01A	female	69	iib	dead	179	41.3
TCGA-FB-AAQ3-01A	female	65	iib	dead	31	41.2
TCGA-XD-AAUG-01A	female	66	iv	alive	420	41.2
TCGA-IB-7888-01A	female	66	iia	dead	1332	40.4
TCGA-IB-A5SO-01A	male	71	iib	dead	365	40.1
TCGA-HZ-8001-01A	male	69	iii	alive	706	40.1
TCGA-2J-AAB1-01A	male	65	iib	dead	66	40
TCGA-2J-AABO-01A	male	43	iib	alive	440	39.9
TCGA-2J-AABK-01A	male	71	iib	alive	484	39.9
TCGA-HZ-A77O-01A	female	77	iib	dead	160	39.8
TCGA-2J-AABF-01A	male	73	iib	dead	691	39.6
TCGA-FB-AAPP-01A	male	71	iib	dead	485	39.5
TCGA-US-A77J-01A	female	81	iib	dead	568	39.3
TCGA-FB-AAPQ-01A	male	65	iib	dead	1130	39.2
TCGA-HZ-A4BH-01A	male	75	iib	alive	194	39.1
TCGA-Q3-A5QY-01A	male	58	iib	alive	416	39.1
TCGA-S4-A8RP-01A	female	77	iib	dead	702	39.1
TCGA-US-A774-01A	female	76	iib	dead	695	39.1
TCGA-IB-A5SS-01A	female	64	iib	dead	460	39
TCGA-3A-A9I7-01A	male	45	iib	alive	1323	38.9
TCGA-IB-7645-01A	female	44	iib	dead	1502	38.6
TCGA-IB-A6UF-01A	male	63	iib	alive	666	38.5
TCGA-IB-AAUQ-01A	male	50	iib	dead	183	38.4
TCGA-IB-7646-01A	male	60	iib	dead	145	38.3
TCGA-H8-A6C1-01A	male	53	iia	alive	671	38.2
TCGA-XD-AAUH-01A	female	57	iib	alive	395	38.2
TCGA-IB-7654-01A	male	80	iib	dead	476	38
TCGA-S4-A8RM-01A	male	67	iib	alive	737	37.9
TCGA-IB-7890-01A	male	73	ib	dead	598	37.9
TCGA-XD-AAUL-01A	male	56	iia	alive	498	37.4
TCGA-3A-A9IC-01A	female	61	iib	dead	738	37.2
TCGA-F2-A44H-01A	male	65	iia	alive	586	36.8
TCGA-HV-A5A4-01A	female	72	iia	alive	232	36.8
TCGA-HZ-A49H-01A	female	68	iib	alive	491	36.8
TCGA-IB-AAUS-01A	female	84	iib	alive	225	36.7
TCGA-HZ-8317-01A	female	69	iib	dead	378	36.4
TCGA-HZ-A77P-01A	male	77	iib	alive	330	36.1
TCGA-HZ-A4BK-01A	male	72	iib	alive	657	36.1
TCGA-IB-7644-01A	female	65	iv	dead	394	36.1
TCGA-IB-AAUP-01A	male	68	iib	alive	431	35.8
TCGA-IB-AAUR-01A	male	67	iib	alive	338	35.7
TCGA-HV-A5A3-01A	male	50	iia	dead	128	35.1
TCGA-M8-A5N4-01A	female	48	iia	alive	584	35.1
TCGA-3A-A9IX-01A	male	40	ia	alive	1037	34.8
TCGA-HZ-7918-01A	male	72	iib	alive	969	34.8
TCGA-2L-AAQL-01A	male	82	iib	dead	292	34.8
TCGA-US-A77E-01A	male	73	iib	dead	430	34.7
TCGA-HZ-A49G-01A	female	58	iib	alive	660	34.5
TCGA-3A-A9IZ-01A	male	47	iib	dead	308	34.2
TCGA-IB-AAUT-01A	male	65	iib	alive	287	34.1
TCGA-2J-AABR-01A	female	60	iia	alive	438	33.7
TCGA-IB-7885-01A	female	78	iib	alive	1257	33.7
TCGA-FB-AAPY-01A	male	71	iib	dead	1059	33.6
TCGA-HZ-A49I-01A	male	77	iib	dead	308	33.2
TCGA-XN-A8T5-01A	female	53	ib	alive	720	33.1
TCGA-HZ-8636-01A	female	58	iv	dead	545	33.1
TCGA-IB-AAUU-01A	male	35	iib	alive	245	32.8
TCGA-HZ-7923-01A	male	65	iia	alive	314	32.5
TCGA-RB-A7B8-01A	female	81	iib	dead	466	32.5
TCGA-IB-A5SQ-01A	female	56	ib	dead	219	32.4
TCGA-3A-A9IS-01A	male	67	ib	alive	998	32.2
TCGA-2J-AABU-01A	male	56	iib	dead	277	32
TCGA-IB-7887-01A	female	62	iib	dead	110	31.9
TCGA-YB-A89D-01A	male	59	iib	alive	350	31.9
TCGA-HZ-A77Q-01A	female	55	iib	alive	33	31.4
TCGA-IB-AAUO-01A	female	64	iib	dead	239	31.4
TCGA-HV-AA8V-01A	male	50	iib	alive	920	31.4
TCGA-XN-A8T3-01A	male	67	ib	alive	951	31.2
TCGA-2J-AABE-01A	male	73	iia	alive	676	31.2
TCGA-HV-A5A5-01A	female	61	iib	alive	289	31
TCGA-HV-A5A6-01A	female	65	iib	dead	2036	30.8
TCGA-FB-A4P6-01A	male	54	iib	alive	767	30.7
TCGA-IB-A6UG-01A	male	65	iib	dead	41	30.6
TCGA-H6-8124-01A	female	56	iib	alive	392	30.6
TCGA-LB-A7SX-01A	female	74	iib	dead	393	29.9
TCGA-IB-AAUV-01A	male	49	iib	alive	404	29.9
TCGA-3A-A9J0-01A	male	75	iib	alive	743	29.9
TCGA-FB-AAPS-01A	female	62	iib	alive	228	29.8
TCGA-2J-AABT-01A	female	72	iib	alive	319	29.7
TCGA-3A-A9IV-01A	female	59	ib	alive	1103	28.8
TCGA-FB-A545-01A	female	72	iib	dead	732	28.8
TCGA-IB-A5SP-01A	male	77	iia	alive	482	28.7
TCGA-3A-A9IL-01A	female	39	i	alive	2741	28.4
TCGA-H6-A45N-01A	female	88	iib	dead	421	28.3
TCGA-F2-A8YN-01A	male	76	iia	alive	517	27.8
TCGA-IB-8126-01A	female	80	iii	alive	462	27.5
TCGA-LB-A9Q5-01A	female	63	iib	dead	313	26.8
TCGA-IB-AAUM-01A	male	76	iib	alive	8	26.5
TCGA-3A-A9I9-01A	male	67	iia	dead	634	26.4
TCGA-OE-A75W-01A	male	75	iia	dead	267	25.1
TCGA-IB-A7LX-01A	male	57	iib	dead	250	25.1
TCGA-US-A77G-01A	male	64	iib	dead	12	24.6
TCGA-HZ-8003-01A	female	65	iib	dead	596	23.8
TCGA-HZ-7922-01A	female	61	iib	alive	4	23.5
TCGA-2L-AAQM-01A	male	52	iib	alive	1383	23
TCGA-3A-A9IN-01A	female	62	ib	alive	2084	20.2
TCGA-F2-6880-01A	male	70	iib	alive	289	19.9
TCGA-HV-A7OP-01A	male	72	iib	alive	978	18.2
TCGA-2J-AABV-01A	male	74	iib	dead	652	15.5

## Sheet: IGF2
Sample	Gender	Age(years)	Stage	Outcome	Follow-up(days)	FPKM
TCGA-LB-A8F3-01A	female	64	iia	alive	379	1840.9
TCGA-L1-A7W4-01A	female	48	iib	dead	278	87.5
TCGA-3A-A9IC-01A	female	61	iib	dead	738	70.3
TCGA-2J-AABP-01A	female	58	iib	alive	463	62.8
TCGA-HZ-8001-01A	male	69	iii	alive	706	51.7
TCGA-IB-A5SQ-01A	female	56	ib	dead	219	44.1
TCGA-IB-A7LX-01A	male	57	iib	dead	250	41.5
TCGA-HZ-A4BK-01A	male	72	iib	alive	657	40
TCGA-XD-AAUH-01A	female	57	iib	alive	395	39.7
TCGA-IB-AAUW-01A	female	63	iib	dead	230	37.4
TCGA-3E-AAAZ-01A	male	71	iia	dead	2182	36.6
TCGA-IB-7645-01A	female	44	iib	dead	1502	35.6
TCGA-HV-AA8V-01A	male	50	iib	alive	920	34.5
TCGA-2J-AABO-01A	male	43	iib	alive	440	33
TCGA-YY-A8LH-01A	female	61	iib	alive	2016	31.8
TCGA-IB-7897-01A	female	54	iib	dead	486	31.4
TCGA-Q3-A5QY-01A	male	58	iib	alive	416	31.3
TCGA-2J-AABU-01A	male	56	iib	dead	277	30.9
TCGA-3A-A9I7-01A	male	45	iib	alive	1323	30.8
TCGA-IB-7644-01A	female	65	iv	dead	394	28.3
TCGA-PZ-A5RE-01A	female	44	iib	dead	470	27.4
TCGA-IB-AAUQ-01A	male	50	iib	dead	183	25.8
TCGA-HZ-7923-01A	male	65	iia	alive	314	25.2
TCGA-XD-AAUG-01A	female	66	iv	alive	420	24.6
TCGA-HV-A5A4-01A	female	72	iia	alive	232	24.4
TCGA-IB-A7M4-01A	male	81	iib	alive	483	24.4
TCGA-IB-7885-01A	female	78	iib	alive	1257	24.3
TCGA-FB-A5VM-01A	male	74	ib	dead	498	23.6
TCGA-HZ-7922-01A	female	61	iib	alive	4	23.2
TCGA-HZ-A49H-01A	female	68	iib	alive	491	22.6
TCGA-IB-AAUR-01A	male	67	iib	alive	338	22.3
TCGA-FB-AAPS-01A	female	62	iib	alive	228	21.8
TCGA-HZ-A77Q-01A	female	55	iib	alive	33	21.6
TCGA-RB-AA9M-01A	male	43	iib	alive	286	20.3
TCGA-FB-AAPZ-01A	male	54	iib	alive	716	19.4
TCGA-IB-A5ST-01A	female	64	iib	alive	635	19.3
TCGA-HZ-8317-01A	female	69	iib	dead	378	18.9
TCGA-2J-AAB8-01A	male	71	iib	alive	80	18.8
TCGA-HZ-8005-01A	male	81	iib	dead	120	18.4
TCGA-HZ-7920-01A	male	71	ib	dead	236	17.8
TCGA-HZ-7925-01A	male	66	iib	dead	614	17.4
TCGA-YB-A89D-01A	male	59	iib	alive	350	16.6
TCGA-2J-AABT-01A	female	72	iib	alive	319	16.5
TCGA-HZ-A77P-01A	male	77	iib	alive	330	16.3
TCGA-2J-AAB9-01A	female	71	iib	dead	627	16.3
TCGA-FB-A7DR-01A	male	48	iia	dead	353	15.9
TCGA-HV-A5A6-01A	female	65	iib	dead	2036	15.7
TCGA-HZ-8002-01A	male	61	iib	dead	366	15.7
TCGA-Z5-AAPL-01A	female	74	iia	alive	467	15.5
TCGA-2J-AABE-01A	male	73	iia	alive	676	14.9
TCGA-XN-A8T5-01A	female	53	ib	alive	720	14.8
TCGA-IB-AAUV-01A	male	49	iib	alive	404	14.7
TCGA-FB-A78T-01A	female	71	iib	dead	375	14.6
TCGA-IB-7886-01A	male	80	iib	dead	123	13.9
TCGA-IB-A5SO-01A	male	71	iib	dead	365	13.9
TCGA-2J-AABA-01A	male	55	iib	dead	607	13.4
TCGA-H6-A45N-01A	female	88	iib	dead	421	13.3
TCGA-US-A77J-01A	female	81	iib	dead	568	12.9
TCGA-HZ-7919-01A	female	52	iib	dead	593	12.6
TCGA-US-A77E-01A	male	73	iib	dead	430	12.5
TCGA-HZ-8519-01A	male	73	ia	alive	454	12.5
TCGA-IB-AAUS-01A	female	84	iib	alive	225	12.4
TCGA-IB-AAUO-01A	female	64	iib	dead	239	12.4
TCGA-3A-A9IX-01A	male	40	ia	alive	1037	12.2
TCGA-HZ-8315-01A	female	54	iia	dead	299	12.1
TCGA-HZ-A4BH-01A	male	75	iib	alive	194	11.9
TCGA-FB-A4P5-01A	female	69	iib	dead	179	11.7
TCGA-IB-7654-01A	male	80	iib	dead	476	11.2
TCGA-US-A779-01A	female	54	iib	dead	511	11.1
TCGA-XD-AAUL-01A	male	56	iia	alive	498	11.1
TCGA-RB-A7B8-01A	female	81	iib	dead	466	10.8
TCGA-3A-A9J0-01A	male	75	iib	alive	743	10.8
TCGA-FB-AAQ0-01A	male	68	iia	dead	473	10.6
TCGA-F2-A44H-01A	male	65	iia	alive	586	10.6
TCGA-HZ-A49G-01A	female	58	iib	alive	660	10.6
TCGA-IB-7888-01A	female	66	iia	dead	1332	10.4
TCGA-F2-6879-01A	male	57	iib	dead	334	10.4
TCGA-2J-AABK-01A	male	71	iib	alive	484	10.1
TCGA-IB-7893-01A	male	64	iia	dead	117	9.6
TCGA-IB-7890-01A	male	73	ib	dead	598	9.4
TCGA-2L-AAQE-01A	male	56	iib	dead	684	8.9
TCGA-US-A774-01A	female	76	iib	dead	695	8.4
TCGA-2L-AAQL-01A	male	82	iib	dead	292	8.4
TCGA-M8-A5N4-01A	female	48	iia	alive	584	8.4
TCGA-3A-A9IH-01A	female	66	ia	alive	1021	8.4
TCGA-IB-AAUP-01A	male	68	iib	alive	431	8.3
TCGA-3A-A9IB-01A	female	69	iib	dead	224	8.3
TCGA-F2-7273-01A	male	54	iib	dead	592	8.2
TCGA-S4-A8RP-01A	female	77	iib	dead	702	8.1
TCGA-Q3-AA2A-01A	female	64	ib	alive	95	7.9
TCGA-2L-AAQM-01A	male	52	iib	alive	1383	7.6
TCGA-F2-7276-01A	male	64	iib	dead	216	7.6
TCGA-HZ-8636-01A	female	58	iv	dead	545	7.4
TCGA-IB-AAUU-01A	male	35	iib	alive	245	7.3
TCGA-IB-8126-01A	female	80	iii	alive	462	7.3
TCGA-OE-A75W-01A	male	75	iia	dead	267	7.3
TCGA-XD-AAUI-01A	female	50	iib	dead	366	7.3
TCGA-3A-A9IU-01A	male	65	iib	dead	458	6.9
TCGA-FB-AAQ3-01A	female	65	iib	dead	31	6.8
TCGA-IB-AAUN-01A	female	74	ib	dead	144	6.7
TCGA-3E-AAAY-01A	male	67	iib	alive	2285	6.7
TCGA-F2-A44G-01A	female	79	iib	dead	233	6.4
TCGA-FB-A545-01A	female	72	iib	dead	732	6.3
TCGA-IB-8127-01A	male	59	iib	alive	522	6.3
TCGA-3A-A9I9-01A	male	67	iia	dead	634	6.2
TCGA-FB-AAQ6-01A	male	85	ia	dead	244	6.2
TCGA-HZ-A49I-01A	male	77	iib	dead	308	6.1
TCGA-2J-AAB1-01A	male	65	iib	dead	66	6.1
TCGA-FB-AAQ1-01A	male	49	iib	dead	123	6
TCGA-HV-A5A5-01A	female	61	iib	alive	289	6
TCGA-IB-7887-01A	female	62	iib	dead	110	6
TCGA-IB-AAUT-01A	male	65	iib	alive	287	6
TCGA-FB-A4P6-01A	male	54	iib	alive	767	5.9
TCGA-FB-AAQ2-01A	female	81	iib	dead	153	5.8
TCGA-3A-A9IN-01A	female	62	ib	alive	2084	5.8
TCGA-RL-AAAS-01A	female	60	ib	alive	9	5.8
TCGA-XN-A8T3-01A	male	67	ib	alive	951	5.5
TCGA-F2-A8YN-01A	male	76	iia	alive	517	5.4
TCGA-2J-AABR-01A	female	60	iia	alive	438	5.2
TCGA-HZ-7926-01A	male	57	iib	dead	518	5.1
TCGA-HV-A7OL-01A	male	70	iia	alive	252	5
TCGA-HZ-8637-01A	female	76	iib	dead	517	5
TCGA-HZ-8003-01A	female	65	iib	dead	596	4.9
TCGA-HV-A5A3-01A	male	50	iia	dead	128	4.8
TCGA-IB-A6UF-01A	male	63	iib	alive	666	4.6
TCGA-3A-A9IZ-01A	male	47	iib	dead	308	4.5
TCGA-IB-7646-01A	male	60	iib	dead	145	4.4
TCGA-2L-AAQJ-01A	female	49	iii	dead	394	4.4
TCGA-2L-AAQA-01A	male	76	iib	dead	143	4.2
TCGA-HZ-A77O-01A	female	77	iib	dead	160	4.2
TCGA-IB-7891-01A	female	49	iib	dead	913	4.1
TCGA-FB-AAPU-01A	female	41	iia	dead	381	4
TCGA-FB-AAPY-01A	male	71	iib	dead	1059	3.9
TCGA-2J-AABH-01A	male	61	iia	alive	1287	3.8
TCGA-IB-7889-01A	female	86	iib	dead	481	3.7
TCGA-2J-AAB4-01A	male	48	iib	alive	729	3.6
TCGA-2J-AABF-01A	male	73	iib	dead	691	3.5
TCGA-IB-A5SS-01A	female	64	iib	dead	460	3.5
TCGA-IB-A6UG-01A	male	65	iib	dead	41	3.4
TCGA-HZ-7924-01A	female	60	iia	alive	840	3.3
TCGA-IB-7649-01A	female	73	iib	dead	467	3.2
TCGA-3A-A9IV-01A	female	59	ib	alive	1103	3.2
TCGA-S4-A8RO-01A	female	75	iib	alive	525	3.1
TCGA-IB-AAUM-01A	male	76	iib	alive	8	3.1
TCGA-2L-AAQI-01A	male	66	iib	dead	103	3
TCGA-F2-A7TX-01A	male	77	iib	dead	95	3
TCGA-2J-AABI-01A	female	55	iia	alive	969	2.9
TCGA-HV-AA8X-01A	female	75	iib	dead	532	2.9
TCGA-IB-7652-01A	female	49	iib	alive	1116	2.9
TCGA-HZ-A9TJ-01A	male	70	iv	alive	603	2.9
TCGA-S4-A8RM-01A	male	67	iib	alive	737	2.8
TCGA-2J-AAB6-01A	male	75	iia	dead	293	2.8
TCGA-HZ-7918-01A	male	72	iib	alive	969	2.7
TCGA-H6-8124-01A	female	56	iib	alive	392	2.7
TCGA-LB-A9Q5-01A	female	63	iib	dead	313	2.7
TCGA-2J-AABV-01A	male	74	iib	dead	652	2.4
TCGA-LB-A7SX-01A	female	74	iib	dead	393	2.3
TCGA-HZ-A8P1-01A	male	81	ib	alive	7	2.2
TCGA-FB-AAPQ-01A	male	65	iib	dead	1130	2.1
TCGA-IB-A5SP-01A	male	77	iia	alive	482	2
TCGA-IB-7651-01A	female	64	iib	dead	603	1.9
TCGA-HZ-7289-01A	male	77	iib	dead	661	1.8
TCGA-HZ-8638-01A	female	84	ia	dead	151	1.8
TCGA-FB-AAPP-01A	male	71	iib	dead	485	1.7
TCGA-H8-A6C1-01A	male	53	iia	alive	671	1.5
TCGA-US-A776-01A	male	61	iia	alive	1216	1.5
TCGA-3A-A9IL-01A	female	39	i	alive	2741	1.5
TCGA-US-A77G-01A	male	64	iib	dead	12	1.2
TCGA-3A-A9IR-01A	female	64	ib	alive	1542	1
TCGA-F2-6880-01A	male	70	iib	alive	289	0.9
TCGA-3A-A9IJ-01A	male	65	ib	alive	1854	0.6
TCGA-HV-A7OP-01A	male	72	iib	alive	978	0.4
TCGA-3A-A9IS-01A	male	67	ib	alive	998	0

## Sheet: SAA1
Sample	Gender	Age(years)	Stage	Outcome	Follow-up(days)	FPKM
TCGA-2J-AABI-01A	female	55	iia	alive	969	970.1
TCGA-Q3-A5QY-01A	male	58	iib	alive	416	492.5
TCGA-F2-A8YN-01A	male	76	iia	alive	517	450.8
TCGA-FB-AAPS-01A	female	62	iib	alive	228	207.4
TCGA-HZ-8002-01A	male	61	iib	dead	366	178.1
TCGA-HZ-7923-01A	male	65	iia	alive	314	170.9
TCGA-IB-8126-01A	female	80	iii	alive	462	155.6
TCGA-XD-AAUL-01A	male	56	iia	alive	498	153.8
TCGA-FB-A5VM-01A	male	74	ib	dead	498	149.6
TCGA-HZ-8001-01A	male	69	iii	alive	706	148.5
TCGA-XD-AAUH-01A	female	57	iib	alive	395	147.8
TCGA-H8-A6C1-01A	male	53	iia	alive	671	145
TCGA-XD-AAUI-01A	female	50	iib	dead	366	142.7
TCGA-IB-7645-01A	female	44	iib	dead	1502	135.4
TCGA-IB-7897-01A	female	54	iib	dead	486	124
TCGA-FB-A4P5-01A	female	69	iib	dead	179	116.4
TCGA-3A-A9IN-01A	female	62	ib	alive	2084	113
TCGA-2J-AABH-01A	male	61	iia	alive	1287	112
TCGA-Z5-AAPL-01A	female	74	iia	alive	467	111.7
TCGA-2J-AABK-01A	male	71	iib	alive	484	107.9
TCGA-IB-A5ST-01A	female	64	iib	alive	635	99.5
TCGA-3A-A9IC-01A	female	61	iib	dead	738	96.4
TCGA-HV-A5A5-01A	female	61	iib	alive	289	92.2
TCGA-HZ-A49H-01A	female	68	iib	alive	491	85.7
TCGA-IB-AAUO-01A	female	64	iib	dead	239	84
TCGA-2J-AAB4-01A	male	48	iib	alive	729	66.9
TCGA-HZ-8519-01A	male	73	ia	alive	454	66.7
TCGA-FB-A7DR-01A	male	48	iia	dead	353	66.4
TCGA-F2-A44G-01A	female	79	iib	dead	233	64.7
TCGA-IB-7885-01A	female	78	iib	alive	1257	62
TCGA-XD-AAUG-01A	female	66	iv	alive	420	61.9
TCGA-FB-AAQ3-01A	female	65	iib	dead	31	61.7
TCGA-F2-7276-01A	male	64	iib	dead	216	61.5
TCGA-IB-7888-01A	female	66	iia	dead	1332	59.1
TCGA-2J-AABF-01A	male	73	iib	dead	691	57.3
TCGA-IB-7646-01A	male	60	iib	dead	145	56.2
TCGA-IB-7887-01A	female	62	iib	dead	110	53.9
TCGA-HZ-7920-01A	male	71	ib	dead	236	52.7
TCGA-FB-AAPY-01A	male	71	iib	dead	1059	49.3
TCGA-2J-AABA-01A	male	55	iib	dead	607	48
TCGA-FB-AAQ1-01A	male	49	iib	dead	123	46.9
TCGA-FB-AAQ6-01A	male	85	ia	dead	244	46.4
TCGA-HZ-A77Q-01A	female	55	iib	alive	33	45.1
TCGA-2J-AAB6-01A	male	75	iia	dead	293	43.5
TCGA-IB-AAUW-01A	female	63	iib	dead	230	42.5
TCGA-HV-AA8V-01A	male	50	iib	alive	920	42.3
TCGA-3A-A9IB-01A	female	69	iib	dead	224	41.7
TCGA-US-A77J-01A	female	81	iib	dead	568	41.3
TCGA-IB-A7M4-01A	male	81	iib	alive	483	41
TCGA-RB-AA9M-01A	male	43	iib	alive	286	40.3
TCGA-3A-A9I9-01A	male	67	iia	dead	634	40
TCGA-IB-AAUR-01A	male	67	iib	alive	338	38.1
TCGA-LB-A7SX-01A	female	74	iib	dead	393	38.1
TCGA-3A-A9J0-01A	male	75	iib	alive	743	36.9
TCGA-F2-A7TX-01A	male	77	iib	dead	95	36.2
TCGA-US-A77E-01A	male	73	iib	dead	430	35.6
TCGA-YB-A89D-01A	male	59	iib	alive	350	35.5
TCGA-HZ-A4BH-01A	male	75	iib	alive	194	32.4
TCGA-HZ-8637-01A	female	76	iib	dead	517	31.7
TCGA-H6-A45N-01A	female	88	iib	dead	421	30
TCGA-FB-AAPZ-01A	male	54	iib	alive	716	29.5
TCGA-FB-AAPQ-01A	male	65	iib	dead	1130	27.2
TCGA-2L-AAQL-01A	male	82	iib	dead	292	26.8
TCGA-IB-7891-01A	female	49	iib	dead	913	25.1
TCGA-IB-A6UF-01A	male	63	iib	alive	666	24.7
TCGA-HZ-7918-01A	male	72	iib	alive	969	24.4
TCGA-FB-AAQ2-01A	female	81	iib	dead	153	23.7
TCGA-HZ-A4BK-01A	male	72	iib	alive	657	23
TCGA-IB-A5SS-01A	female	64	iib	dead	460	22.5
TCGA-Q3-AA2A-01A	female	64	ib	alive	95	22
TCGA-IB-8127-01A	male	59	iib	alive	522	21.6
TCGA-PZ-A5RE-01A	female	44	iib	dead	470	21.6
TCGA-HZ-A49I-01A	male	77	iib	dead	308	20.9
TCGA-HV-A5A6-01A	female	65	iib	dead	2036	20.5
TCGA-2J-AABR-01A	female	60	iia	alive	438	20.4
TCGA-2J-AAB8-01A	male	71	iib	alive	80	20.1
TCGA-RL-AAAS-01A	female	60	ib	alive	9	19.9
TCGA-IB-AAUS-01A	female	84	iib	alive	225	19.5
TCGA-HZ-A77O-01A	female	77	iib	dead	160	19.4
TCGA-HZ-7926-01A	male	57	iib	dead	518	19.3
TCGA-FB-AAQ0-01A	male	68	iia	dead	473	18.9
TCGA-HZ-8317-01A	female	69	iib	dead	378	18.9
TCGA-3A-A9IZ-01A	male	47	iib	dead	308	17.4
TCGA-IB-AAUV-01A	male	49	iib	alive	404	17.1
TCGA-OE-A75W-01A	male	75	iia	dead	267	17
TCGA-US-A774-01A	female	76	iib	dead	695	16.9
TCGA-IB-A5SO-01A	male	71	iib	dead	365	16.7
TCGA-3E-AAAY-01A	male	67	iib	alive	2285	16.6
TCGA-HZ-8636-01A	female	58	iv	dead	545	16.6
TCGA-FB-A4P6-01A	male	54	iib	alive	767	16.5
TCGA-IB-7654-01A	male	80	iib	dead	476	16.4
TCGA-2L-AAQJ-01A	female	49	iii	dead	394	16.2
TCGA-F2-6879-01A	male	57	iib	dead	334	16.1
TCGA-IB-AAUU-01A	male	35	iib	alive	245	15.5
TCGA-M8-A5N4-01A	female	48	iia	alive	584	15.5
TCGA-2J-AABV-01A	male	74	iib	dead	652	15
TCGA-HZ-7925-01A	male	66	iib	dead	614	14.8
TCGA-HZ-A49G-01A	female	58	iib	alive	660	14.1
TCGA-IB-7652-01A	female	49	iib	alive	1116	14.1
TCGA-F2-6880-01A	male	70	iib	alive	289	13.7
TCGA-IB-A5SP-01A	male	77	iia	alive	482	13.7
TCGA-XN-A8T5-01A	female	53	ib	alive	720	13.7
TCGA-2L-AAQI-01A	male	66	iib	dead	103	13.6
TCGA-IB-7886-01A	male	80	iib	dead	123	13.6
TCGA-IB-AAUM-01A	male	76	iib	alive	8	13.6
TCGA-2J-AAB9-01A	female	71	iib	dead	627	13.1
TCGA-IB-7889-01A	female	86	iib	dead	481	13.1
TCGA-HV-A7OL-01A	male	70	iia	alive	252	12.1
TCGA-HZ-7922-01A	female	61	iib	alive	4	11.8
TCGA-RB-A7B8-01A	female	81	iib	dead	466	11.8
TCGA-HV-AA8X-01A	female	75	iib	dead	532	11.7
TCGA-IB-A7LX-01A	male	57	iib	dead	250	11.6
TCGA-IB-A6UG-01A	male	65	iib	dead	41	11.5
TCGA-3A-A9I7-01A	male	45	iib	alive	1323	11.4
TCGA-XN-A8T3-01A	male	67	ib	alive	951	11.3
TCGA-HV-A5A3-01A	male	50	iia	dead	128	11.1
TCGA-F2-7273-01A	male	54	iib	dead	592	10.7
TCGA-HZ-A9TJ-01A	male	70	iv	alive	603	10.5
TCGA-2J-AABE-01A	male	73	iia	alive	676	10.2
TCGA-IB-AAUN-01A	female	74	ib	dead	144	9.6
TCGA-YY-A8LH-01A	female	61	iib	alive	2016	9.6
TCGA-LB-A9Q5-01A	female	63	iib	dead	313	9
TCGA-IB-AAUT-01A	male	65	iib	alive	287	8.7
TCGA-LB-A8F3-01A	female	64	iia	alive	379	8.7
TCGA-IB-7651-01A	female	64	iib	dead	603	8.5
TCGA-L1-A7W4-01A	female	48	iib	dead	278	8.5
TCGA-2J-AABO-01A	male	43	iib	alive	440	8.3
TCGA-HZ-7919-01A	female	52	iib	dead	593	8.3
TCGA-IB-AAUP-01A	male	68	iib	alive	431	8.3
TCGA-HV-A5A4-01A	female	72	iia	alive	232	8
TCGA-FB-A78T-01A	female	71	iib	dead	375	7.7
TCGA-HZ-7289-01A	male	77	iib	dead	661	7.6
TCGA-IB-A5SQ-01A	female	56	ib	dead	219	7.2
TCGA-3A-A9IU-01A	male	65	iib	dead	458	6.9
TCGA-S4-A8RP-01A	female	77	iib	dead	702	6.9
TCGA-3A-A9IX-01A	male	40	ia	alive	1037	6.5
TCGA-HZ-A77P-01A	male	77	iib	alive	330	6.4
TCGA-H6-8124-01A	female	56	iib	alive	392	6.3
TCGA-S4-A8RM-01A	male	67	iib	alive	737	6.1
TCGA-HZ-8003-01A	female	65	iib	dead	596	6
TCGA-HZ-8315-01A	female	54	iia	dead	299	5.9
TCGA-2J-AABP-01A	female	58	iib	alive	463	5.7
TCGA-HZ-8638-01A	female	84	ia	dead	151	5.6
TCGA-IB-AAUQ-01A	male	50	iib	dead	183	5.5
TCGA-IB-7649-01A	female	73	iib	dead	467	5.4
TCGA-F2-A44H-01A	male	65	iia	alive	586	5.2
TCGA-3A-A9IV-01A	female	59	ib	alive	1103	5.1
TCGA-HZ-8005-01A	male	81	iib	dead	120	5.1
TCGA-3A-A9IH-01A	female	66	ia	alive	1021	5
TCGA-2L-AAQA-01A	male	76	iib	dead	143	4.4
TCGA-US-A776-01A	male	61	iia	alive	1216	4.2
TCGA-US-A779-01A	female	54	iib	dead	511	4.1
TCGA-2J-AABT-01A	female	72	iib	alive	319	3.8
TCGA-HV-A7OP-01A	male	72	iib	alive	978	3.7
TCGA-HZ-A8P1-01A	male	81	ib	alive	7	3.7
TCGA-IB-7893-01A	male	64	iia	dead	117	3.6
TCGA-2J-AAB1-01A	male	65	iib	dead	66	3.4
TCGA-2L-AAQE-01A	male	56	iib	dead	684	3
TCGA-IB-7890-01A	male	73	ib	dead	598	2.9
TCGA-FB-A545-01A	female	72	iib	dead	732	2.7
TCGA-3E-AAAZ-01A	male	71	iia	dead	2182	2.3
TCGA-FB-AAPP-01A	male	71	iib	dead	485	2.2
TCGA-IB-7644-01A	female	65	iv	dead	394	1.9
TCGA-2J-AABU-01A	male	56	iib	dead	277	1.8
TCGA-FB-AAPU-01A	female	41	iia	dead	381	1.6
TCGA-US-A77G-01A	male	64	iib	dead	12	1.6
TCGA-3A-A9IL-01A	female	39	i	alive	2741	1.1
TCGA-S4-A8RO-01A	female	75	iib	alive	525	0.7
TCGA-3A-A9IJ-01A	male	65	ib	alive	1854	0.3
TCGA-HZ-7924-01A	female	60	iia	alive	840	0.2
TCGA-2L-AAQM-01A	male	52	iib	alive	1383	0.1
TCGA-3A-A9IS-01A	male	67	ib	alive	998	0.1
TCGA-3A-A9IR-01A	female	64	ib	alive	1542	0
